# Supplementary material for: A Newly Developed Anti-L1CAM Monoclonal Antibody Targets Small Cell Lung Carcinoma Cells
Source: Int J Mol Sci. 2024 Aug 11;25(16):8748. doi: 10.3390/ijms25168748 (PMC11354272; doi:10.3390/ijms25168748)
Supplement: Supplementary file 1 [file ijms-25-08748-s001.zip › Supplementary Table S1.xls]

gene_id	L1CAMsi_1	L1CAMsi_2	NCsi	L1CAMsi	NCsi.1	log2FoldChange	pvalue	padj	gene_name	gene_chr	gene_start	gene_end	gene_strand	gene_length	gene_biotype	gene_description	tf_family	L1CAMsi_1_count	L1CAMsi_2_count	NCsi_count	L1CAMsi_1_fpkm	L1CAMsi_2_fpkm	NCsi_fpkm
ENSG00000269226	5.70301652980441	12.3256631803851	107.078938319554	9.01433985509475	107.078938319554	-3.53689321735701	3.86777942884795e-09	9.21730515688755e-05	TMSB15B	X	104063871	104076212	-	3061	protein_coding	thymosin beta 15B [Source:NCBI gene;Acc:286527]	-	5	14	104	0.0929219421454549	0.202815215834698	1.7743919514356
ENSG00000198910	1880.12583746016	1217.24780262345	5094.37100113162	1548.6868200418	5094.37100113162	-1.71809001707622	2.23782843159628e-06	0.0266648446766854	L1CAM	X	153861514	153886174	-	7270	protein_coding	L1 cell adhesion molecule [Source:HGNC Symbol;Acc:HGNC:6470]	-	1686	1398	4948	13.1927326941844	8.52724200419215	35.5446980491853
ENSG00000144228	1074.16478651348	1459.76758730843	401.539204840866	1266.96618691095	401.539204840866	1.65775892046099	5.61064333296097e-05	0.413787121854	SPOPL	2	138501801	138573547	+	6468	protein_coding	speckle type BTB/POZ protein like [Source:HGNC Symbol;Acc:HGNC:27934]	-	963	1676	390	8.46969710901885	11.4905239157936	3.1490107626069
ENSG00000180488	1368.70590439263	2374.3378681331	544.651012622657	1871.52188626286	544.651012622657	1.78084362203224	6.94535893338928e-05	0.413787121854	MIGA1	1	77779624	77879539	+	10128	protein_coding	mitoguardin 1 [Source:HGNC Symbol;Acc:HGNC:24741]	-	1227	2726	529	6.89179695184005	11.9354277115525	2.7277937408946
ENSG00000122674	336.902004544253	398.076015739312	967.808947788765	367.489010141782	967.808947788765	-1.39621194250917	0.000136254808567616	0.544243813601919	CCZ1	7	5898725	5926550	+	6431	protein_coding	CCZ1 homolog, vacuolar protein trafficking and biogenesis associated [Source:HGNC Symbol;Acc:HGNC:21691]	-	302	457	940	2.67140686058111	3.15118222761618	7.63359110549818
ENSG00000101888	12.2275917540128	9.5170480659727	56.6294522933279	10.8723199099927	56.6294522933279	-2.37206212309335	0.000137025843716651	0.544243813601919	NXT2	X	109535781	109544690	+	3064	protein_coding	nuclear transport factor 2 like export factor 2 [Source:HGNC Symbol;Acc:HGNC:18151]	-	11	11	55	0.204228114489531	0.159198786189158	0.937461579207487
ENSG00000072571	521.588672042885	250.442007989736	1200.49433304481	386.015340016311	1200.49433304481	-1.63759124647653	0.000184959259292348	0.629680586885135	HMMR	5	163460203	163491945	+	3936	protein_coding	hyaluronan mediated motility receptor [Source:HGNC Symbol;Acc:HGNC:5012]	-	468	288	1166	6.76398081181845	3.24469011674222	15.4711647124657
ENSG00000164287	29.0981542572843	38.4131946459739	120.46349588976	33.7556744516291	120.46349588976	-1.82852006382049	0.000253729042454661	0.755827101342128	CDC20B	5	55112995	55173175	-	4496	protein_coding	cell division cycle 20B [Source:HGNC Symbol;Acc:HGNC:24222]	-	26	44	117	0.328971783255702	0.433972491889307	1.35906149549876
ENSG00000131943	1253.66914879388	1522.40545599372	529.207292359467	1388.0373023938	529.207292359467	1.39112556647843	0.00038091955314867	0.992486090339848	C19orf12	19	29698886	29715789	-	5378	protein_coding	chromosome 19 open reading frame 12 [Source:HGNC Symbol;Acc:HGNC:25443]	-	1124	1748	514	11.8893227577439	14.4130687545978	4.99139420280454
ENSG00000111711	914.493585453763	851.672537956764	331.527672965081	883.083061705264	331.527672965081	1.41299102599811	0.000416468503352712	0.992486090339848	GOLT1B	12	21501781	21518408	+	3789	protein_coding	golgi transport 1B [Source:HGNC Symbol;Acc:HGNC:20175]	-	820	978	322	12.3112131551298	11.4459034310838	4.43824033080803
ENSG00000106991	0	0	12.3574617976281	0	12.3574617976281	-6.64922262666673	0.000502555550993291	1	ENG	9	127815012	127854756	-	3935	protein_coding	endoglin [Source:HGNC Symbol;Acc:HGNC:3349]	-	0	0	12	0	0	0.159263427719999
ENSG00000158887	15.7184724604268	22.7421975246214	73.1027537783087	19.2303349925241	73.1027537783087	-1.9146688954068	0.000583646846465445	1	MPZ	1	161304735	161309972	-	2154	protein_coding	myelin protein zero [Source:HGNC Symbol;Acc:HGNC:7225]	-	14	26	71	0.369737874531228	0.535258381994307	1.72144122382978
ENSG00000100852	1406.46728507403	1729.68319981519	622.899195286829	1568.07524244461	622.899195286829	1.33193581499427	0.000595145586980514	1	ARHGAP5	14	32076114	32159728	+	10888	protein_coding	Rho GTPase activating protein 5 [Source:HGNC Symbol;Acc:HGNC:675]	-	1261	1986	605	6.58837905672348	8.08848081820513	2.90192919412281
ENSG00000162892	17.9760124717271	28.0010095211029	85.4577299572742	22.988510996415	85.4577299572742	-1.88335655301651	0.000619092427970021	1	IL24	1	206897443	206904139	+	1979	protein_coding	interleukin 24 [Source:HGNC Symbol;Acc:HGNC:11346]	-	16	32	83	0.459923702730247	0.71703443374866	2.19034157867991
ENSG00000058085	26.6756105236227	19.0450778906001	83.3985672586766	22.8603442071114	83.3985672586766	-1.86561161108444	0.000679116706746444	1	LAMC2	1	183186238	183244900	+	6543	protein_coding	laminin subunit gamma 2 [Source:HGNC Symbol;Acc:HGNC:6493]	-	24	22	81	0.20866322964309	0.14910135438899	0.646528460878471
ENSG00000120833	5.61517666389994	6.98838702211375	35.0082446368953	6.30178184300684	35.0082446368953	-2.44578995317337	0.000713688510260459	1	SOCS2	12	93569814	93583487	+	6776	protein_coding	suppressor of cytokine signaling 2 [Source:HGNC Symbol;Acc:HGNC:19382]	-	5	8	34	0.0419766919874908	0.0523543072752582	0.262050545979176
ENSG00000259414	16.8283741590085	23.6063803078714	1.03213344181286	20.2173772334399	1.03213344181286	4.14262358265158	0.000829161061305414	1	AC242376.1	15	23289303	23293667	-	726	unprocessed_pseudogene	hect domain and RLD 2 pseudogene 7	-	15	27	1	1.17534737564974	1.64916067917063	0.0719354439942835
ENSG00000089692	43.814548597621	104.021684758518	12.3574617976281	73.9181166780696	12.3574617976281	2.56993933513934	0.000847163765165596	1	LAG3	12	6772512	6778455	+	3056	protein_coding	lymphocyte activating 3 [Source:HGNC Symbol;Acc:HGNC:6476]	-	39	119	12	0.725976998127111	1.72674989960573	0.205072509187892
ENSG00000265485	0	0	11.3278816114296	0	11.3278816114296	-6.52499782463309	0.000863615589196627	1	LINC01915	18	24628182	24708542	+	6350	lincRNA	long intergenic non-protein coding RNA 1915 [Source:HGNC Symbol;Acc:HGNC:52734]	-	0	0	11	0	0	0.0904687331871414
ENSG00000160588	152.657955929553	112.181626614732	37.0674072079437	132.419791272142	37.0674072079437	1.83228696141042	0.000884117394968622	1	MPZL3	11	118226690	118252350	-	3968	protein_coding	myelin protein zero like 3 [Source:HGNC Symbol;Acc:HGNC:27279]	-	137	129	36	1.9640860328776	1.44163021063925	0.473816724857508
ENSG00000111412	515.329189881186	587.909978720755	1233.44093626642	551.61958430097	1233.44093626642	-1.16045657954001	0.000986980497145647	1	C12orf49	12	116710185	116738070	-	8664	protein_coding	chromosome 12 open reading frame 49 [Source:HGNC Symbol;Acc:HGNC:26128]	-	462	675	1198	3.03343808834588	3.4547860488166	7.22134216795246
ENSG00000183688	68.2119603239434	103.827733406901	241.9540953986	86.0198468654224	241.9540953986	-1.48819423870771	0.00105631336311981	1	RFLNB	17	439978	445939	-	3621	protein_coding	refilin B [Source:HGNC Symbol;Acc:HGNC:28705]	-	61	119	235	0.958325211783567	1.45731778326294	3.38936926259727
ENSG00000233304	2.33413816359791	7.07913059850099	28.8307571045991	4.70663438104945	28.8307571045991	-2.56231725737618	0.00111484833535601	1	LINC01346	1	3940565	3955262	+	3894	lincRNA	long intergenic non-protein coding RNA 1346 [Source:HGNC Symbol;Acc:HGNC:50563]	-	2	8	28	0.0292176748749088	0.0911024103998843	0.375527402546429
ENSG00000105974	6.68832152612685	6.07140359668531	32.9490820914582	6.37986256140608	32.9490820914582	-2.34792374408393	0.00118628119433432	1	CAV1	7	116524785	116561184	+	4082	protein_coding	caveolin 1 [Source:HGNC Symbol;Acc:HGNC:1527]	-	6	7	32	0.0836160896346606	0.0760432846239603	0.40940819080725
ENSG00000069869	461.929439166059	700.417378045827	209.00749214767	581.173408605943	209.00749214767	1.47547510093979	0.00120615923556964	1	NEDD4	15	55826922	55993746	-	9122	protein_coding	neural precursor cell expressed, developmentally down-regulated 4, E3 ubiquitin protein ligase [Source:HGNC Symbol;Acc:HGNC:7727]	-	414	804	203	2.58179572180654	3.90842523599688	1.1622124386088
ENSG00000082497	186.303963119705	204.696991985707	470.521155357342	195.500477552706	470.521155357342	-1.26611682547171	0.00129003050770485	1	SERTAD4	1	210232799	210246631	+	5467	protein_coding	SERTA domain containing 4 [Source:HGNC Symbol;Acc:HGNC:25236]	-	167	235	457	1.73771680407934	1.90613921558511	4.36562748844181
ENSG00000267057	1.09325564262019	0	13.3870421826817	0.546627821310096	13.3870421826817	-4.44345295422221	0.00129295945255316	1	LINC01905	18	56042135	56096319	+	1248	lincRNA	long intergenic non-protein coding RNA 1905 [Source:HGNC Symbol;Acc:HGNC:52724]	-	1	0	13	0.0455823821966726	0	0.544011795206769
ENSG00000157107	546.405644686835	461.464118868409	194.593353223695	503.934881777622	194.593353223695	1.37188347958375	0.00140355932279457	1	FCHO2	5	72955981	73090522	+	6127	protein_coding	FCH domain only 2 [Source:HGNC Symbol;Acc:HGNC:25180]	-	490	530	189	4.54945950071964	3.83586944327341	1.61099233103176
ENSG00000170385	1271.44119471539	1335.9522055087	572.449709095931	1303.69670011205	572.449709095931	1.18727258261227	0.00180291824811919	1	SLC30A1	1	211571568	211578742	-	5474	protein_coding	solute carrier family 30 member 1 [Source:HGNC Symbol;Acc:HGNC:11012]	-	1140	1534	556	11.8470892946383	12.4267166120074	5.3045622179314
ENSG00000261447	4.4878387434414	5.23284670722029	26.771594682558	4.86034272533084	26.771594682558	-2.42785106454559	0.00188103950593324	1	AL162412.1	9	69672749	69673713	+	965	lincRNA	novel transcript	-	4	6	26	0.235800261062995	0.27571460059364	1.40710201122911
ENSG00000156453	41.4420356135117	65.5050988969263	12.3574617976281	53.473567255219	12.3574617976281	2.10496578019783	0.00250371751106592	1	PCDH1	5	141853111	141879246	-	5903	protein_coding	protocadherin 1 [Source:HGNC Symbol;Acc:HGNC:8655]	-	37	75	12	0.356566505219982	0.563409684848514	0.106166625119125
ENSG00000175161	150.806921740257	257.187741039517	67.954847049441	203.997331389887	67.954847049441	1.58539879444545	0.00349831066350594	1	CADM2	3	84958981	86074429	+	9990	protein_coding	cell adhesion molecule 2 [Source:HGNC Symbol;Acc:HGNC:29849]	-	135	295	66	0.768740715965506	1.30946035909233	0.345030904347356
ENSG00000272986	4.42405071481367	2.55637994900043	20.5941079076282	3.49021533190705	20.5941079076282	-2.53135262038066	0.00356479453587122	1	AC009570.1	4	70703747	70704491	-	745	antisense	novel transcript, antisense to RUFY3	-	4	3	20	0.305432552920523	0.178566838639505	1.40201697556644
ENSG00000181722	121.606451891026	130.658192684428	44.2744763472269	126.132322287727	44.2744763472269	1.50820655898013	0.00380479251276823	1	ZBTB20	3	114314501	115147271	-	31872	protein_coding	zinc finger and BTB domain containing 20 [Source:HGNC Symbol;Acc:HGNC:13503]	ZBTB	109	150	43	0.194548902327365	0.20869775161024	0.0704593590177442
ENSG00000229927	3.3787263860267	4.36909610580472	21.6236889661433	3.87391124591571	21.6236889661433	-2.43685927316065	0.00395662932503818	1	RHEBP1	10	46634911	46635466	-	556	processed_pseudogene	RHEB pseudogene 1 [Source:HGNC Symbol;Acc:HGNC:10010]	-	3	5	21	0.306943235511407	0.398777862069638	1.97253197686483
ENSG00000221986	50.2770781731685	61.9136852460549	143.114285630567	56.0953817096117	143.114285630567	-1.34745422023201	0.00396111528073852	1	MYBPHL	1	109292365	109307041	-	1789	protein_coding	myosin binding protein H like [Source:HGNC Symbol;Acc:HGNC:30434]	-	45	71	139	1.43091480389331	1.75988316188497	4.05773806329744
ENSG00000224479	0.0126288595103757	0.884542183859675	11.3278816114296	0.448585521685025	11.3278816114296	-4.2376887730357	0.00398815612593527	1	AC104162.1	3	63741827	63827445	-	3606	transcribed_unitary_pseudogene	novel cadherin domain containing pseudogene	-	0	1	11	0	0.0122973095568895	0.159311274469869
ENSG00000154721	8.98969154744125	12.2471863545046	39.1265697997547	10.6184389509729	39.1265697997547	-1.86396831891929	0.00400665121646788	1	JAM2	21	25639272	25717562	+	5933	protein_coding	junctional adhesion molecule 2 [Source:HGNC Symbol;Acc:HGNC:14686]	-	8	14	38	0.076705630178928	0.104638020507334	0.334494358488841
ENSG00000172731	358.84283557078	202.618012899513	650.697891758734	280.730424235146	650.697891758734	-1.21370265867796	0.00445879455829478	1	LRRC20	10	70298970	70382650	-	3625	protein_coding	leucine rich repeat containing 20 [Source:HGNC Symbol;Acc:HGNC:23421]	-	322	233	632	5.05311828414513	2.8502551434702	9.10518169345795
ENSG00000113356	1096.24169889148	943.942279401176	471.550736708287	1020.09198914633	471.550736708287	1.11282872235655	0.0044797041383653	1	POLR3G	5	90471748	90514553	+	4019	protein_coding	RNA polymerase III subunit G [Source:HGNC Symbol;Acc:HGNC:30075]	-	983	1084	458	13.913843533407	11.9604385459477	5.95150798996049
ENSG00000204962	48.9254915594226	32.0522647298	9.26872209596697	40.4888781446113	9.26872209596697	2.1101422406905	0.00449302984756042	1	PCDHA8	5	140841187	141012344	+	5482	protein_coding	protocadherin alpha 8 [Source:HGNC Symbol;Acc:HGNC:8674]	-	44	37	9	0.456588794451603	0.299294351641612	0.0857399108096768
ENSG00000279504	32.224962301409	21.6310136225147	79.2802418636893	26.9279879619619	79.2802418636893	-1.55761854756353	0.00451812201231522	1	AD001527.2	19	36114362	36115146	+	785	TEC	TEC	-	29	25	77	2.1015510528178	1.41223242873069	5.12271998747571
ENSG00000005893	1271.57566708976	1757.61996133378	692.91072714127	1514.59781421177	692.91072714127	1.12831728412882	0.00454134265422621	1	LAMP2	X	120427827	120469365	-	5526	protein_coding	lysosomal associated membrane protein 2 [Source:HGNC Symbol;Acc:HGNC:6501]	-	1140	2018	673	11.735607455456	16.1937007406815	6.36038980541421
ENSG00000128923	1678.58440738838	2028.38597535132	883.383277030125	1853.48519136985	883.383277030125	1.06917179840091	0.00463994701340784	1	MINDY2	15	58771192	58861900	+	9454	protein_coding	MINDY lysine 48 deubiquitinase 2 [Source:HGNC Symbol;Acc:HGNC:26954]	-	1505	2329	858	9.05591850402776	10.9242019095127	4.7397042043147
ENSG00000141542	87.0342413079501	94.0823012944734	213.125817554326	90.5582713012117	213.125817554326	-1.23308890061742	0.00464778536917096	1	RAB40B	17	82654973	82698728	-	6194	protein_coding	RAB40B, member RAS oncogene family [Source:HGNC Symbol;Acc:HGNC:18284]	-	78	108	207	0.716366065959461	0.773193834729015	1.74533458094106
ENSG00000204301	11.1652826622948	11.3136299295383	39.1265697997547	11.2394562959165	39.1265697997547	-1.78783721325705	0.00478253838144814	1	NOTCH4	6	32194843	32224067	-	9748	protein_coding	notch 4 [Source:HGNC Symbol;Acc:HGNC:7884]	-	10	13	38	0.0583574199645542	0.0591375951382713	0.203585866733103
ENSG00000238793	1.14023122938556	1.74787846946392	14.4166227237739	1.44405484942474	14.4166227237739	-3.19893762788561	0.00501297512996578	1	SNORD124	17	40027542	40027645	-	104	snoRNA	small nucleolar RNA, C/D box 124 [Source:HGNC Symbol;Acc:HGNC:33563]	-	1	2	14	0.546988586360072	0.85277112042584	7.03030627651824
ENSG00000174804	128.22233640809	116.640216654208	44.2744763472269	122.431276531149	44.2744763472269	1.46446810970905	0.00510759473338	1	FZD4	11	86945679	86955391	-	7383	protein_coding	frizzled class receptor 4 [Source:HGNC Symbol;Acc:HGNC:4042]	-	115	134	43	0.886087429617562	0.804836674404342	0.304169130517885
ENSG00000153930	14.5129765052306	14.7992720825779	1.03213344181286	14.6561242939042	1.03213344181286	3.67936920577519	0.00518395786774783	1	ANKFN1	17	55882301	56511659	+	7498	protein_coding	ankyrin repeat and fibronectin type III domain containing 1 [Source:HGNC Symbol;Acc:HGNC:26766]	-	13	17	1	0.0986301105306504	0.100540100087549	0.00696520836754465
ENSG00000105699	66.8112619476262	50.37984229528	146.203029686337	58.5955521214531	146.203029686337	-1.3194699644126	0.00525693382478612	1	LSR	19	35248330	35267964	+	2916	protein_coding	lipolysis stimulated lipoprotein receptor [Source:HGNC Symbol;Acc:HGNC:29572]	-	60	58	142	1.17051055517382	0.882015671880773	2.54319917429996
ENSG00000107864	511.908660448144	502.478287289471	226.510375125374	507.193473868807	226.510375125374	1.16249830108645	0.00537147824821106	1	CPEB3	10	92046692	92291087	-	7928	protein_coding	cytoplasmic polyadenylation element binding protein 3 [Source:HGNC Symbol;Acc:HGNC:21746]	-	459	577	220	3.2935225981943	3.22736436645521	1.44923424757404
ENSG00000261644	0	0	8.23914297130187	0	8.23914297130187	-6.0714289780071	0.00555551315260172	1	AC007728.2	16	50727417	50742815	-	3409	antisense	novel transcript, antisense to CYLD and NOD2	-	0	0	8	0	0	0.122558245444059
ENSG00000224437	0	0	8.23914297130187	0	8.23914297130187	-6.0714289780071	0.00556149645145972	1	PIGUP1	9	70916997	70917501	-	505	processed_pseudogene	phosphatidylinositol glycan anchor biosynthesis class U pseudogene 1 [Source:HGNC Symbol;Acc:HGNC:45158]	-	0	0	8	0	0	0.827328829146136
ENSG00000208037	0	0	8.23914297130187	0	8.23914297130187	-6.0714289780071	0.00556694617877767	1	MIR320A	8	22244962	22245043	-	82	miRNA	microRNA 320a [Source:HGNC Symbol;Acc:HGNC:31632]	-	0	0	8	0	0	5.09513486242437
ENSG00000196581	139.346251504944	119.222186459484	289.314837563591	129.284218982214	289.314837563591	-1.16217098511209	0.0056259198282515	1	AJAP1	1	4654732	4792534	+	12405	protein_coding	adherens junctions associated protein 1 [Source:HGNC Symbol;Acc:HGNC:30801]	-	125	137	281	0.573224637056101	0.489733289956767	1.18301186517515
ENSG00000267735	16.7614085364133	18.3026343222275	2.06170199524408	17.5320214293204	2.06170199524408	3.01642715813202	0.00577764563763474	1	AC020934.2	19	12880969	12884088	+	456	antisense	novel transcript, antisense to DNASE2	-	15	21	2	1.87127674281077	2.04216241996714	0.229057597981797
ENSG00000005469	216.489419650261	277.937761910413	99.8718688615125	247.213590780337	99.8718688615125	1.30732713813873	0.00604847276537043	1	CROT	7	87345681	87399795	+	4979	protein_coding	carnitine O-octanoyltransferase [Source:HGNC Symbol;Acc:HGNC:2366]	-	194	319	97	2.21651771809617	2.84108603045267	1.01744081883218
ENSG00000139648	658.814491979995	351.505558922047	1114.00949958758	505.160025451021	1114.00949958758	-1.14158652796935	0.00626625928675357	1	KRT71	12	52543909	52553147	-	2265	protein_coding	keratin 71 [Source:HGNC Symbol;Acc:HGNC:28927]	-	591	404	1082	14.8433141156889	7.90949920437354	24.9481647645552
ENSG00000136235	61.2285860321127	45.1485013861146	131.788890759649	53.1885437091137	131.788890759649	-1.30945560673401	0.00640060064809948	1	GPNMB	7	23235967	23275108	+	6040	protein_coding	glycoprotein nmb [Source:HGNC Symbol;Acc:HGNC:4462]	-	55	52	128	0.518009058605896	0.381770382389317	1.10675777144053
ENSG00000152332	4808.80155590999	3006.02229349347	1806.91774858193	3907.41192470173	1806.91774858193	1.11250182144632	0.00653779746189445	1	UHMK1	1	162497251	162529629	+	9246	protein_coding	U2AF homology motif kinase 1 [Source:HGNC Symbol;Acc:HGNC:19683]	-	4312	3452	1755	26.5299521496865	16.5558973827515	9.91294692368986
ENSG00000230286	0.0126288595103757	0.884542183859675	10.2983016830898	0.448585521685025	10.2983016830898	-4.10224455272989	0.00658953347126996	1	AC013472.2	2	26950308	27009807	-	306	antisense	novel transcript	-	0	1	10	0	0.144915353797855	1.70670367123692
ENSG00000237259	1.09325564262019	0	10.2983016830898	0.546627821310096	10.2983016830898	-4.06616542090852	0.0066086042615713	1	AL049646.2	20	18313765	18315111	-	258	antisense	novel transcript	-	1	0	10	0.220491523183905	0	2.02422993565309
ENSG00000227199	15.6862091545727	20.0905388320733	54.5702896209967	17.888373993323	54.5702896209967	-1.59882684149478	0.00663628721915595	1	ST7-AS1	7	116952446	116954334	-	1889	antisense	ST7 antisense RNA 1 [Source:HGNC Symbol;Acc:HGNC:16000]	-	14	23	53	0.421606872281771	0.539922848083274	1.4652895786194
ENSG00000272711	28.7445219984069	11.0686368550917	65.8956843608978	19.9065794267493	65.8956843608978	-1.72721761999571	0.00664457414540422	1	AC019069.1	2	74832655	74833987	-	1333	lincRNA	novel transcript	-	26	13	64	1.10957024569965	0.432463073824357	2.50743321061544
ENSG00000262420	17.8343966651959	16.5148617356091	2.06170199524408	17.1746292004025	2.06170199524408	2.98526661273884	0.006699851696285	1	AC007613.1	16	11741910	11744506	+	2597	antisense	novel transcript, antisense to TXNDC11	-	16	19	2	0.350477091914963	0.324427365029161	0.0402195859375047
ENSG00000272072	23.3459702125337	17.3195247491669	3.0912665583826	20.3327474808503	3.0912665583826	2.66814864226838	0.00697518767045365	1	AC004492.1	7	107192559	107193300	-	742	antisense	novel transcript, antisense to HBP1	-	21	20	3	1.61000414098436	1.19525871326533	0.211152826171899
ENSG00000253953	11.2471511066933	16.6340331091522	1.03213344181286	13.9405921079228	1.03213344181286	3.61093271871103	0.00727634313833424	1	PCDHGB4	5	141387698	141512979	+	6906	protein_coding	protocadherin gamma subfamily B, 4 [Source:HGNC Symbol;Acc:HGNC:8711]	-	10	19	1	0.082373027775047	0.122000849548325	0.00756228386038949
ENSG00000226526	62.4123602472675	54.7982384255588	17.5053650024652	58.6052993364132	17.5053650024652	1.73542782334673	0.00730614838514034	1	AL049569.1	1	16978926	17005091	+	636	antisense	novel transcript	-	56	63	17	5.00890177195135	4.39257577125009	1.39595479524756
ENSG00000196663	462.934521400665	553.97259456367	231.658281883239	508.453557982167	231.658281883239	1.13407993757382	0.00734870119325889	1	TECPR2	14	102362963	102502481	+	9384	protein_coding	tectonin beta-propeller repeat containing 2 [Source:HGNC Symbol;Acc:HGNC:19957]	-	415	636	225	2.51577444451201	3.00541842441639	1.25220106313579
ENSG00000188092	191.854301424001	199.442052965201	405.657530245031	195.648177194601	405.657530245031	-1.05133870696239	0.00762570494957482	1	GPR89B	1	147928393	147993521	+	5143	protein_coding	G protein-coupled receptor 89B [Source:HGNC Symbol;Acc:HGNC:13840]	-	172	229	394	1.90249500929593	1.9744893062475	4.00091427997294
ENSG00000185716	292.299614284662	351.929107250626	141.055122926728	322.114360767644	141.055122926728	1.19112506467288	0.008249926057889	1	MOSMO	16	22007638	22087534	+	6122	protein_coding	modulator of smoothened [Source:HGNC Symbol;Acc:HGNC:27087]	-	262	404	137	2.43455488421092	2.92633382847208	1.16871008339749
ENSG00000276791	5.61517666389994	6.98838702211375	25.7420134952881	6.30178184300684	25.7420134952881	-2.00433959251707	0.0084805730372442	1	AC092117.1	16	2777319	2780568	+	3250	lincRNA	novel transcript	-	5	8	25	0.0875181738176115	0.109154703414508	0.401731787229614
ENSG00000113163	1477.8529299863	1849.00435343723	830.87462814289	1663.42864171177	830.87462814289	1.00153784432875	0.00852093895129715	1	COL4A3BP	5	75356345	75512138	-	18138	protein_coding	collagen type IV alpha 3 binding protein [Source:HGNC Symbol;Acc:HGNC:2205]	-	1325	2123	807	4.15564159226033	5.1903473707427	2.3236124047998
ENSG00000278903	37.7432246813379	21.5766073386422	6.17998694266283	29.6599160099901	6.17998694266283	2.23765192640839	0.00862823714275432	1	CU633906.2	21	6318434	6360415	+	3405	lincRNA	uncharacterized LOC102724843 [Source:NCBI gene;Acc:102724843]	-	34	25	6	0.568032787479945	0.325580750823375	0.0920266649160349
ENSG00000239407	52.4969903352647	62.7720435182082	17.5053650024652	57.6345169267364	17.5053650024652	1.71343186648991	0.00864561622330656	1	Z68871.1	X	102884414	102906158	+	1133	lincRNA	novel transcript	-	47	72	17	2.35982366295501	2.81798329644691	0.783607457879476
ENSG00000214783	9.01653924729774	14.0218955662053	38.0969885015116	11.5192174067515	38.0969885015116	-1.70796851689659	0.00901676537966566	1	POLR2J4	7	43940895	44019175	-	6492	processed_transcript	RNA polymerase II subunit J4, pseudogene [Source:HGNC Symbol;Acc:HGNC:28195]	-	8	16	37	0.0701008169826833	0.109289213215388	0.297647858375607
ENSG00000181656	39.1551364771625	53.2418886995039	113.25642642824	46.1985125883332	113.25642642824	-1.28872988493374	0.00910272726627101	1	GPR88	1	100538137	100542018	+	3491	protein_coding	G protein-coupled receptor 88 [Source:HGNC Symbol;Acc:HGNC:4539]	-	35	61	110	0.570334704769596	0.774846747061234	1.64559282652062
ENSG00000285331	10.9889046861699	3.32188780579906	30.8899195779292	7.15539624598447	30.8899195779292	-2.10620038471849	0.00910921966351366	1	AC090517.5	15	56795460	56918499	-	6467	processed_transcript	uncharacterized LOC145783 [Source:NCBI gene;Acc:145783]	-	10	4	30	0.087964764158725	0.0274279253206394	0.242269053687258
ENSG00000128573	268.645007241547	200.13906392924	97.812706159771	234.392035585394	97.812706159771	1.25893280805437	0.00935359619033953	1	FOXP2	7	114086327	114693772	+	16152	protein_coding	forkhead box P2 [Source:HGNC Symbol;Acc:HGNC:13875]	Fork	241	230	95	0.84879407680342	0.631447659750684	0.307168621364892
ENSG00000270116	10.1498839619551	16.6570234766695	1.03213344181286	13.4034537193123	1.03213344181286	3.55529509091322	0.00942533908816488	1	AP001429.1	21	37100814	37101343	+	530	sense_intronic	novel transcript, sense intronic to TTC3	-	9	19	1	0.966002484590617	1.58969408864289	0.0985379855468864
ENSG00000213782	34.478096261637	25.1359300766234	7.20956449156652	29.8070131691302	7.20956449156652	2.02705474347772	0.0100096862436054	1	DDX47	12	12813316	12829981	+	5040	protein_coding	DEAD-box helicase 47 [Source:HGNC Symbol;Acc:HGNC:18682]	-	31	29	7	0.349899048100173	0.255154533651224	0.0725349060275692
ENSG00000273141	0	0	7.20956449156652	0	7.20956449156652	-5.8818453938192	0.0100662732332736	1	AP001269.4	18	11908712	11909223	+	512	antisense	novel transcript, antisense to MPPE1	-	0	0	7	0	0	0.714015481208884
ENSG00000175264	274.666859112205	538.572238685098	160.617168613197	406.619548898652	160.617168613197	1.34015646675039	0.0103442425888589	1	CHST1	11	45648877	45665622	-	3478	protein_coding	carbohydrate sulfotransferase 1 [Source:HGNC Symbol;Acc:HGNC:1969]	-	246	618	156	4.02362161973435	7.87942861587257	2.34247287090758
ENSG00000141524	191.76775602513	166.253765636916	75.1619164723226	179.010760831023	75.1619164723226	1.25008649506039	0.0103969088581776	1	TMC6	17	78110458	78132407	-	8669	protein_coding	transmembrane channel like 6 [Source:HGNC Symbol;Acc:HGNC:18021]	-	172	191	73	1.12868056671	0.977012662137438	0.4397779052727
ENSG00000128833	35.5706242135859	24.242975978867	78.2506605154726	29.9068000962265	78.2506605154726	-1.38769684589016	0.0106879197771054	1	MYO5C	15	52192322	52295798	-	10045	protein_coding	myosin VC [Source:HGNC Symbol;Acc:HGNC:7604]	-	32	28	76	0.181222301185298	0.123607242542561	0.395132907698217
ENSG00000179454	482.963510708288	526.050730576843	241.9540953986	504.507120642566	241.9540953986	1.05995635217124	0.0107193577574983	1	KLHL28	14	44924319	45042322	-	8076	protein_coding	kelch like family member 28 [Source:HGNC Symbol;Acc:HGNC:19741]	-	433	604	235	3.05002352909445	3.3164729259949	1.51967633727894
ENSG00000204116	218.553824094688	197.626471012853	89.5760553562724	208.09014755377	89.5760553562724	1.21456096717111	0.0108769658823325	1	CHIC1	X	73563200	73687102	+	6939	protein_coding	cysteine rich hydrophobic domain 1 [Source:HGNC Symbol;Acc:HGNC:1934]	-	196	227	87	1.60683316679114	1.45065719923716	0.654789813167161
ENSG00000150995	93.6469638408856	84.415500479033	32.9490820914582	89.0312321599593	32.9490820914582	1.43018886970323	0.0108997066464508	1	ITPR1	3	4493345	4847840	+	32454	protein_coding	inositol 1,4,5-trisphosphate receptor type 1 [Source:HGNC Symbol;Acc:HGNC:6180]	-	84	97	32	0.147238931732347	0.132537669668698	0.0514945533639981
ENSG00000158023	19.1029014142732	30.6283116883975	5.15041079387444	24.8656065513354	5.15041079387444	2.24813750842259	0.0110364001226035	1	WDR66	12	121917862	122003927	+	16115	protein_coding	WD repeat domain 66 [Source:HGNC Symbol;Acc:HGNC:28506]	-	17	35	5	0.0600109103744714	0.0963104833493658	0.0162038884082686
ENSG00000183054	36.6266911684062	20.704917962096	6.17998694266283	28.6658045652511	6.17998694266283	2.18874381859813	0.011076679786731	1	RGPD6	2	110513812	110577185	-	13309	protein_coding	RANBP2-like and GRIP domain containing 6 [Source:HGNC Symbol;Acc:HGNC:32419]	-	33	24	6	0.141052282544727	0.0799653135691223	0.023544277860027
ENSG00000277954	10.0701647112853	11.3358522585702	33.9786633606211	10.7030084849277	33.9786633606211	-1.65298517486369	0.011081022611779	1	AC092376.2	16	79202624	79206739	-	4116	antisense	novel transcript, antisense to WWOX	-	9	13	33	0.12438807503232	0.14005667575507	0.418714617885093
ENSG00000168615	727.034848305779	564.182120387232	309.906464589362	645.608484346506	309.906464589362	1.05812769662308	0.0113873942217243	1	ADAM9	8	38996869	39105144	+	6913	protein_coding	ADAM metallopeptidase domain 9 [Source:HGNC Symbol;Acc:HGNC:216]	-	652	648	301	5.36528309907475	4.15665784375367	2.27394254799577
ENSG00000267651	8.92754979291612	8.69320138425401	0	8.81037558858507	0	6.16704896593125	0.0114656033762565	1	AC015961.1	18	37234119	37236242	-	2124	lincRNA	novel transcript	-	8	10	0	0.214262949082665	0.208776357166402	0
ENSG00000236914	2.20265579306227	0.826731324798701	12.3574617976281	1.51469355893048	12.3574617976281	-2.95419709154073	0.0122262829108827	1	LINC01852	15	38069481	38072959	-	1793	lincRNA	long intergenic non-protein coding RNA 1852 [Source:HGNC Symbol;Acc:HGNC:52668]	-	2	1	12	0.063454336844894	0.024731789326349	0.349526819898604
ENSG00000273891	2.17400203217055	0	11.3278816114296	1.08700101608527	11.3278816114296	-3.33931792412434	0.0124052881601452	1	AL731566.1	10	121965764	121967700	+	1937	antisense	novel transcript, antisense to NSMCE4A	-	2	0	11	0.0587370294077929	0	0.296580514062131
ENSG00000248240	191.983549378957	264.040565808237	97.812706159771	228.012057593597	97.812706159771	1.22093895117375	0.0125593316657299	1	AC114956.1	5	43515274	43525310	+	512	antisense	novel transcript	-	172	303	95	19.110413735955	26.2426987762296	9.69021010212057
ENSG00000137135	278.543061123604	155.590714627942	467.432411304499	217.066887875773	467.432411304499	-1.10760343456877	0.012576316109162	1	ARHGEF39	9	35658875	35675866	-	6496	protein_coding	Rho guanine nucleotide exchange factor 39 [Source:HGNC Symbol;Acc:HGNC:25909]	-	250	179	454	2.18930160796827	1.22192019533924	3.6499707638996
ENSG00000153789	0.0467570833466223	3.5772960014813	13.3870421826817	1.81202654241396	13.3870421826817	-2.74692585535343	0.0130078250457928	1	FAM92B	16	85098358	85112508	-	1904	protein_coding	family with sequence similarity 92 member B [Source:HGNC Symbol;Acc:HGNC:24781]	-	0	4	13	0	0.0931598702986212	0.356579159883428
ENSG00000258940	3.25642344439994	0	13.3870421826817	1.62821172219997	13.3870421826817	-3.03489245952513	0.0130662631468445	1	AL132639.2	14	39265703	39267061	-	1359	antisense	uncharacterized LOC100288846 [Source:NCBI gene;Acc:100288846]	-	3	0	13	0.125577953601429	0	0.499578160719682
ENSG00000156675	416.147114125477	558.392299746269	230.628700531676	487.269706935873	230.628700531676	1.07931646442975	0.0131686578736299	1	RAB11FIP1	8	37858618	37899467	-	9602	protein_coding	RAB11 family interacting protein 1 [Source:HGNC Symbol;Acc:HGNC:30265]	-	373	641	224	2.20982933160591	2.96027567028058	1.21833260197108
ENSG00000204961	20.095615473225	20.9024403320537	4.12083685433689	20.4990279026393	4.12083685433689	2.28169004804122	0.0132489892527548	1	PCDHA9	5	140847463	141012344	+	10075	protein_coding	protocadherin alpha 9 [Source:HGNC Symbol;Acc:HGNC:8675]	-	18	24	4	0.101634008304323	0.105633583949523	0.0207345438570123
ENSG00000265126	10.1612869683369	17.5426311519681	42.215313718355	13.8519590601525	42.215313718355	-1.59159993769955	0.0133255363929281	1	AC004448.3	17	19411786	19413118	-	567	antisense	novel transcript, antisense to RNF112	-	9	20	41	0.902965285419801	1.56416572353241	3.77642050429249
ENSG00000274956	1.17607259020191	3.53967166178087	15.4462033891603	2.35787212599139	15.4462033891603	-2.62344148958998	0.0133515680679898	1	NKAIN3-IT1	8	62977861	62984900	+	7040	lincRNA	NKAIN3 intronic transcript [Source:HGNC Symbol;Acc:HGNC:48595]	-	1	4	15	0.00808051320759197	0.025195510376218	0.111275139928657
ENSG00000050628	33.877516344168	122.480300253787	17.5053650024652	78.1789082989775	17.5053650024652	2.15030875929417	0.0134453055635986	1	PTGER3	1	70852353	71047808	-	9653	protein_coding	prostaglandin E receptor 3 [Source:HGNC Symbol;Acc:HGNC:9595]	-	30	140	17	0.176795233548474	0.643134129980329	0.0919742307860195
ENSG00000227741	8.96017159481148	10.4709208718042	30.8899195779292	9.71554623330782	30.8899195779292	-1.65330592109015	0.0135171486836177	1	AL121987.2	1	160202199	160208869	-	1578	antisense	uncharacterized LOC729867 [Source:NCBI gene;Acc:729867]	-	8	12	30	0.288399558841305	0.337217477278659	0.992873238400187
ENSG00000147036	285.769520177688	494.087733767561	167.824238076441	389.928626972624	167.824238076441	1.21649898104881	0.0135359903893075	1	LANCL3	X	37571569	37684463	+	10298	protein_coding	LanC like 3 [Source:HGNC Symbol;Acc:HGNC:24767]	-	256	567	163	1.41416043146733	2.4415521183371	0.826635907107741
ENSG00000137094	148.063260121313	80.7036688193877	257.397815670765	114.38346447035	257.397815670765	-1.17141219828852	0.0138286255018371	1	DNAJB5	9	34989641	34998900	+	5891	protein_coding	DnaJ heat shock protein family (Hsp40) member B5 [Source:HGNC Symbol;Acc:HGNC:14887]	-	133	93	250	1.28432288686683	0.700051118380473	2.21631014852528
ENSG00000175766	6.68832152612685	6.07140359668531	23.6828511802362	6.37986256140608	23.6828511802362	-1.87348821525982	0.0140175523866087	1	EIF4E1B	5	176630618	176646641	+	3506	protein_coding	eukaryotic translation initiation factor 4E family member 1B [Source:HGNC Symbol;Acc:HGNC:33179]	-	6	7	23	0.0973533593521634	0.0885364198046223	0.342606401544936
ENSG00000187243	447.506620334803	53.3356896105798	44.2744763472269	250.421154972691	44.2744763472269	2.49842409172093	0.0140377058848891	1	MAGED4B	X	52061827	52069248	-	4947	protein_coding	MAGE family member D4B [Source:HGNC Symbol;Acc:HGNC:22880]	-	402	62	43	4.62270038781926	0.555757851678373	0.453947986782604
ENSG00000260751	17.9179287238466	22.7045430607278	4.12083685433689	20.3112358922872	4.12083685433689	2.27027533041941	0.0142718689758857	1	AC008870.2	16	23568673	23569696	+	1024	sense_intronic	novel transcript	-	16	26	4	0.888856452835117	1.12592436993724	0.204004423202538
ENSG00000278771	2.22755341739771	1.71747718952594	13.3870421826817	1.97251530346182	13.3870421826817	-2.69363533380667	0.014519621220661	1	RN7SL3	14	49853616	49853914	-	299	misc_RNA	RNA, 7SL, cytoplasmic 3 [Source:HGNC Symbol;Acc:HGNC:23135]	-	2	2	13	0.380513799207006	0.296616041887249	2.27065792781956
ENSG00000199266	11.281069894724	19.2897254385862	2.06170199524408	15.2853976666551	2.06170199524408	2.82311268970998	0.0149705233380574	1	SNORA60	20	38449370	38449503	+	134	snoRNA	small nucleolar RNA, H/ACA box 60 [Source:HGNC Symbol;Acc:HGNC:32654]	-	10	22	2	4.24528455085429	7.28037434154598	0.779479587161937
ENSG00000137474	150.735734289602	217.034377109203	78.2506605154726	183.885055699403	78.2506605154726	1.23251397797504	0.0149949712026716	1	MYO7A	11	77128264	77215241	+	10147	protein_coding	myosin VIIA [Source:HGNC Symbol;Acc:HGNC:7606]	-	135	249	76	0.756846334137716	1.08817191951057	0.391160939965368
ENSG00000271009	1.11869465462496	0.853048691089423	10.2983016830898	0.985871672857193	10.2983016830898	-3.2370328179521	0.015212718542512	1	AC116667.1	16	73060245	73062316	+	2072	lincRNA	novel transcript	-	1	1	10	0.0274550255701967	0.0214015918253589	0.252051797006997
ENSG00000187959	7.83424807392115	8.71712672744169	0	8.27568740068142	0	6.07937671353091	0.0152457845112574	1	CPSF4L	17	73248449	73262352	-	1528	protein_coding	cleavage and polyadenylation specific factor 4 like [Source:HGNC Symbol;Acc:HGNC:33632]	-	7	10	0	0.260607127532809	0.290210067160626	0
ENSG00000165182	7.83424807392115	8.71712672744169	0	8.27568740068142	0	6.07937557688928	0.0152551893762931	1	CXorf58	X	23907801	23939509	+	2050	protein_coding	chromosome X open reading frame 58 [Source:HGNC Symbol;Acc:HGNC:26356]	-	7	10	0	0.194247654082991	0.216312674449482	0
ENSG00000138435	11.2088543486281	13.9753417901064	37.0674072079437	12.5920980693673	37.0674072079437	-1.54467739463505	0.0153999604015103	1	CHRNA1	2	174747592	174787935	-	4855	protein_coding	cholinergic receptor nicotinic alpha 1 subunit [Source:HGNC Symbol;Acc:HGNC:1955]	-	10	16	36	0.117171602433465	0.146139149782554	0.387251238771286
ENSG00000282458	17.7607995562914	12.0869547520949	2.06170199524408	14.9238771541932	2.06170199524408	2.78160080635094	0.0155257059151466	1	WASH5P	19	60951	71626	-	6331	transcribed_processed_pseudogene	WAS protein family homolog 5, pseudogene [Source:HGNC Symbol;Acc:HGNC:33884]	-	16	14	2	0.143767020644947	0.0980599234986593	0.0164982253482388
ENSG00000203724	23.3459702125337	17.3195247491669	54.5702896209967	20.3327474808503	54.5702896209967	-1.4224709417915	0.0155554922117077	1	C1orf53	1	197902647	197907367	+	611	protein_coding	chromosome 1 open reading frame 53 [Source:HGNC Symbol;Acc:HGNC:30003]	-	21	20	53	1.95519324486153	1.45152531136313	4.5301669623765
ENSG00000120885	7.73750549618275	4.26716072782427	22.6532700586371	6.00233311200351	22.6532700586371	-1.90479911946839	0.0159392064533301	1	CLU	8	27596917	27615031	-	6616	protein_coding	clusterin [Source:HGNC Symbol;Acc:HGNC:2095]	-	7	5	22	0.0601885868908906	0.0335127707543408	0.173662773802403
ENSG00000127418	27.9792418019561	36.66704897007	9.26872209596697	32.323145386013	9.26872209596697	1.79099630498187	0.0159513864050586	1	FGFRL1	4	1009936	1026897	+	4145	protein_coding	fibroblast growth factor receptor like 1 [Source:HGNC Symbol;Acc:HGNC:3693]	-	25	42	9	0.343105024013555	0.44932500048493	0.113395944766863
ENSG00000262180	6.7715938691958	10.5212260597341	0	8.64640996446494	0	6.14433569050492	0.0161769480649098	1	OCLM	1	186400572	186401455	+	884	protein_coding	oculomedin [Source:HGNC Symbol;Acc:HGNC:8103]	-	6	12	0	0.386109590371815	0.601956085006476	0
ENSG00000248712	5.53545549255825	3.42283594863425	19.5645268890264	4.47914572059625	19.5645268890264	-2.10616794260981	0.0164168474078259	1	CCDC153	11	119189638	119196769	-	2556	protein_coding	coiled-coil domain containing 153 [Source:HGNC Symbol;Acc:HGNC:27446]	-	5	4	19	0.111280933062299	0.0693960849172828	0.388214990006708
ENSG00000258057	10.0546301183908	10.4477460554321	30.8899195779292	10.2511880869114	30.8899195779292	-1.578834985704	0.0165731258320014	1	BCDIN3D-AS1	12	49828542	49841143	+	3586	antisense	BCDIN3D antisense RNA 1 [Source:HGNC Symbol;Acc:HGNC:44113]	-	9	12	30	0.142772257901011	0.148390735958094	0.436908524873255
ENSG00000162148	8.82853535629286	4.24609580619105	23.6828511802362	6.53731558124195	23.6828511802362	-1.84939644450244	0.0175254949760391	1	PPP1R32	11	61481120	61490931	+	2400	protein_coding	protein phosphatase 1 regulatory subunit 32 [Source:HGNC Symbol;Acc:HGNC:28869]	-	8	5	23	0.189622709938158	0.0923835380461327	0.500490851590227
ENSG00000139540	3.28645064315179	0.803768336478722	13.3870421826817	2.04510948981526	13.3870421826817	-2.66935964845296	0.0175851073207091	1	SLC39A5	12	56230049	56237846	+	2903	protein_coding	solute carrier family 39 member 5 [Source:HGNC Symbol;Acc:HGNC:20502]	-	3	1	13	0.0587876124506863	0.0152752663665669	0.233870726978315
ENSG00000225450	33.5141550560114	38.3601165218829	11.3278816114296	35.9371357889472	11.3278816114296	1.65631780789923	0.0177707443740401	1	AL021707.1	22	38739003	38749041	+	500	antisense	novel transcript	-	30	44	11	3.41320877888685	3.90228064706865	1.1489529114767
ENSG00000133687	317.080140824044	675.348536696296	210.037073499342	496.21433876017	210.037073499342	1.24047810425196	0.0181745729459993	1	TMTC1	12	29500840	29784759	-	14636	protein_coding	transmembrane and tetratricopeptide repeat containing 1 [Source:HGNC Symbol;Acc:HGNC:24099]	-	284	775	204	1.10384359707099	2.34809211213182	0.727926140839667
ENSG00000196656	48.2380624340251	100.482010218331	172.972144835783	74.360036326178	172.972144835783	-1.2139078154892	0.0182022028345509	1	AC004057.1	4	113214046	113217170	-	498	transcribed_processed_pseudogene	ribosomal protein S26 (RPS26) pseudogene	-	43	115	168	4.91191357068723	10.2401030123424	17.6181169339252
ENSG00000177406	1.14023122938556	1.74787846946392	11.3278816114296	1.44405484942474	11.3278816114296	-2.85473912493579	0.0182579986938874	1	AC021054.1	12	630891	663706	+	3530	antisense	uncharacterized LOC100049716 [Source:NCBI gene;Acc:100049716]	-	1	2	11	0.016115244470665	0.025124134992716	0.1627412055916
ENSG00000243742	1.14023122938556	1.74787846946392	11.3278816114296	1.44405484942474	11.3278816114296	-2.85474192453908	0.0182698376995286	1	RPLP0P2	11	61615036	61639449	+	3909	transcribed_processed_pseudogene	ribosomal protein lateral stalk subunit P0 pseudogene 2 [Source:HGNC Symbol;Acc:HGNC:17960]	-	1	2	11	0.0145527789668579	0.022688205813325	0.14696251106123
ENSG00000161944	11.0572034044277	5.98363369369435	0	8.52041854906101	0	6.11572045555876	0.0184096890890619	1	ASGR2	17	7101322	7115700	-	2490	protein_coding	asialoglycoprotein receptor 2 [Source:HGNC Symbol;Acc:HGNC:743]	-	10	7	0	0.228461096311034	0.124662123628516	0
ENSG00000121270	35.6535979633598	31.2930100216001	10.2983016830898	33.47330399248	10.2983016830898	1.68788763268594	0.0185264735457503	1	ABCC11	16	48166910	48247568	-	7245	protein_coding	ATP binding cassette subfamily C member 11 [Source:HGNC Symbol;Acc:HGNC:14639]	-	32	36	10	0.251259905508119	0.220343345401956	0.0720843786609383
ENSG00000196273	15.4967667661559	8.57440082333442	36.0378259195499	12.0355837947452	36.0378259195499	-1.5800697668185	0.0188277096509055	1	LINC00523	14	100657250	100676069	+	3311	lincRNA	long intergenic non-protein coding RNA 523 [Source:HGNC Symbol;Acc:HGNC:20117]	-	14	10	35	0.240536207109714	0.133929623262288	0.552062709723571
ENSG00000229407	0.0467570833466223	3.5772960014813	12.3574617976281	1.81202654241396	12.3574617976281	-2.63369324524853	0.01930226236303	1	AL359853.1	1	179816184	179818191	-	601	antisense	novel transcript	-	0	4	12	0	0.295135429365349	1.04276470562096
ENSG00000024422	7.77970892380533	6.04729682972903	23.6828511802362	6.91350287676718	23.6828511802362	-1.76255362217507	0.0197148968603806	1	EHD2	19	47713343	47743134	+	3923	protein_coding	EH domain containing 2 [Source:HGNC Symbol;Acc:HGNC:3243]	-	7	7	23	0.101505911514181	0.079125334650779	0.306188642318773
ENSG00000087245	162.508478084116	78.914928483037	267.693629184997	120.711703283576	267.693629184997	-1.15014987178681	0.0197698853198672	1	MMP2	16	55389700	55506691	+	4933	protein_coding	matrix metallopeptidase 2 [Source:HGNC Symbol;Acc:HGNC:7166]	-	146	91	260	1.68365592850017	0.818024111464642	2.75259160923595
ENSG00000153086	0	0	6.17998694266283	0	6.17998694266283	-5.66352488432833	0.0198666183488055	1	ACMSD	2	134838547	134902034	+	2785	protein_coding	aminocarboxymuconate semialdehyde decarboxylase [Source:HGNC Symbol;Acc:HGNC:19288]	-	0	0	6	0	0	0.112513750103806
ENSG00000239701	0	0	6.17998694266283	0	6.17998694266283	-5.66352488432833	0.0198789972274576	1	AC006512.1	12	7032108	7032398	+	291	processed_pseudogene	ribosomal protein L37 (RPL37) pseudogene	-	0	0	6	0	0	1.07680685236804
ENSG00000258428	0	0	6.17998694266283	0	6.17998694266283	-5.66352488432833	0.019879411465234	1	AL161757.2	14	56633244	56648658	-	461	antisense	novel transcript, antisense to C14orf101	-	0	0	6	0	0	0.679719726765941
ENSG00000265100	0	0	6.17998694266283	0	6.17998694266283	-5.66352488432833	0.0198985553583779	1	AC005332.1	17	68246629	68247938	-	1310	antisense	novel transcript, antisense to AMZ2	-	0	0	6	0	0	0.239199079419159
ENSG00000265417	0	0	6.17998694266283	0	6.17998694266283	-5.66352488432833	0.019919768491459	1	AP005119.2	18	1362445	1363873	-	1105	processed_pseudogene	ATPase family, AAA domain containing (ATD1) pseudogene	-	0	0	6	0	0	0.283575379220904
ENSG00000208018	0	0	6.17998694266283	0	6.17998694266283	-5.66352488432833	0.0199419476345524	1	MIR645	20	50585786	50585879	+	94	miRNA	microRNA 645 [Source:HGNC Symbol;Acc:HGNC:32901]	-	0	0	6	0	0	3.33351908552233
ENSG00000267506	0.0126288595103757	0.884542183859675	8.23914297130187	0.448585521685025	8.23914297130187	-3.78671087329083	0.0200649919771009	1	AC021683.2	17	77546940	77563243	+	5079	lincRNA	uncharacterized LOC100507351 [Source:NCBI gene;Acc:100507351]	-	0	1	8	0	0.00873087187677569	0.0822604959084069
ENSG00000250948	0.0126288595103757	0.884542183859675	8.23914297130187	0.448585521685025	8.23914297130187	-3.78672293889546	0.0200856191200683	1	AC091180.4	17	49375380	49380094	+	245	antisense	novel transcript	-	0	1	8	0	0.180996319437321	1.7053104437502
ENSG00000236700	1.09325564262019	0	8.23914297130187	0.546627821310096	8.23914297130187	-3.74580070956309	0.020109822027487	1	LINC01010	6	134437716	134504581	+	2583	lincRNA	long intergenic non-protein coding RNA 1010 [Source:HGNC Symbol;Acc:HGNC:48978]	-	1	0	8	0.0220235435468244	0	0.161750313092837
ENSG00000223922	1.09325564262019	0	8.23914297130187	0.546627821310096	8.23914297130187	-3.74578548935832	0.0201298385972219	1	ASS1P2	2	38810432	38811654	-	1223	processed_pseudogene	argininosuccinate synthetase 1 pseudogene 2 [Source:HGNC Symbol;Acc:HGNC:765]	-	1	0	8	0.0465141561581745	0	0.341619835420113
ENSG00000231154	4.53906049451366	7.90760800465122	21.6236889661433	6.22333424958244	21.6236889661433	-1.7664231768695	0.0203306118654978	1	MORF4L2-AS1	X	103687284	103691772	+	2086	antisense	MORF4L2 antisense RNA 1 [Source:HGNC Symbol;Acc:HGNC:27991]	-	4	9	21	0.109083054614473	0.191321612828041	0.525756365837414
ENSG00000213963	12.3319244004532	15.7262171029965	2.06170199524408	14.0290707517248	2.06170199524408	2.69887546843315	0.0205021974641563	1	AC019080.1	2	177283508	177392691	-	7171	sense_overlapping	uncharacterized LOC100130691 [Source:NCBI gene;Acc:100130691]	-	11	18	2	0.0872618801835061	0.111308571847523	0.0145656484004601
ENSG00000066468	79.1893575807293	78.3637820198057	161.646749965099	78.7765698002675	161.646749965099	-1.03588191271868	0.020612247430914	1	FGFR2	10	121478334	121598458	-	7578	protein_coding	fibroblast growth factor receptor 2 [Source:HGNC Symbol;Acc:HGNC:3689]	-	71	90	157	0.532985447569645	0.526651998362752	1.08199337257277
ENSG00000268350	76.2189503219454	200.779799388546	47.363220309901	138.499374855246	47.363220309901	1.54629688269635	0.0207062236582885	1	FAM156A	X	52926402	52995472	-	6608	protein_coding	family with sequence similarity 156 member A [Source:HGNC Symbol;Acc:HGNC:30114]	-	68	230	46	0.585396985886566	1.54345378333733	0.363552676699923
ENSG00000120057	56.9324792167356	63.6132563319209	126.640984000415	60.2728677743283	126.640984000415	-1.06864409680663	0.0210817614485926	1	SFRP5	10	97766751	97771952	-	1836	protein_coding	secreted frizzled related protein 5 [Source:HGNC Symbol;Acc:HGNC:10779]	-	51	73	123	1.58018924948465	1.76313680454057	3.49874252603569
ENSG00000204131	396.084680070681	546.215343686845	233.71744458635	471.150011878763	233.71744458635	1.01166222535148	0.0211458802603912	1	NHSL2	X	71910818	72161750	+	17706	protein_coding	NHS like 2 [Source:HGNC Symbol;Acc:HGNC:33737]	-	355	627	227	1.14056357214582	1.57030100589428	0.669552978716023
ENSG00000141750	28.0953447040222	52.4917715686977	12.3574617976281	40.29355813636	12.3574617976281	1.6982340972046	0.021396905316316	1	STAC2	17	39210536	39225872	-	3362	protein_coding	SH3 and cysteine rich domain 2 [Source:HGNC Symbol;Acc:HGNC:23990]	-	25	60	12	0.42301318397864	0.791387833351762	0.186407373015526
ENSG00000230606	86.0538712391983	128.209229104171	220.332887015769	107.131550171685	220.332887015769	-1.03745941183602	0.0216163174183778	1	AC092683.1	2	97416165	97433527	-	5278	lincRNA	novel transcript	-	77	147	214	0.829913717235971	1.23504782958225	2.11750252382112
ENSG00000204963	30.3688257590428	63.8727125048457	14.4166227237739	47.1207691319442	14.4166227237739	1.70248400718792	0.0216909260615389	1	PCDHA7	5	140834248	141012344	+	5788	protein_coding	protocadherin alpha 7 [Source:HGNC Symbol;Acc:HGNC:8673]	-	27	73	14	0.265366957584499	0.559281128738164	0.126322020172408
ENSG00000163638	28.9403626210583	23.4330826834513	7.20956449156652	26.1867226522548	7.20956449156652	1.84168570826043	0.022057513319553	1	ADAMTS9	3	64515654	64688000	-	10680	protein_coding	ADAM metallopeptidase with thrombospondin type 1 motif 9 [Source:HGNC Symbol;Acc:HGNC:13202]	-	26	27	7	0.13848849602225	0.11210586639306	0.0342299556534596
ENSG00000224407	13.3874086757697	13.04635489301	36.0378259195499	13.2168817843899	36.0378259195499	-1.4387840886386	0.022084240880752	1	AL136988.1	1	230280312	230281893	-	1029	antisense	novel transcript	-	12	15	35	0.663403066839037	0.646415426561862	1.77636504557312
ENSG00000196911	580.347768641877	1461.85310536926	434.485808073441	1021.10043700557	434.485808073441	1.23281320833693	0.0225190517103467	1	KPNA5	6	116681187	116741866	+	11417	protein_coding	karyopherin subunit alpha 5 [Source:HGNC Symbol;Acc:HGNC:6398]	-	520	1678	422	2.59097335117392	6.51742111621942	1.93036750875157
ENSG00000165985	43.7574043744724	87.3914941665554	21.6236889661433	65.5744492705139	21.6236889661433	1.5970758656888	0.0226741294834004	1	C1QL3	10	16513743	16522005	-	2493	protein_coding	complement C1q like 3 [Source:HGNC Symbol;Acc:HGNC:19359]	-	39	100	21	0.889926075522042	1.77874441484732	0.439922895762874
ENSG00000136535	7.93239767741017	14.9337360137215	1.03213344181286	11.4330668455658	1.03213344181286	3.32836086828104	0.0227482156940426	1	TBR1	2	161416094	161425870	+	9600	protein_coding	T-box, brain 1 [Source:HGNC Symbol;Acc:HGNC:11590]	T-box	7	17	1	0.0414799677989721	0.0785260073392128	0.00544011795206769
ENSG00000279006	5.67695327172862	10.5485730840798	0	8.11276317790422	0	6.05424413863536	0.022910190205867	1	AL022323.2	22	25048967	25051966	-	3000	antisense	novel transcript	-	5	12	0	0.0948113549690791	0.177376393048575	0
ENSG00000250366	9.10336628252621	21.1057371049585	43.2448950313412	15.1045516937424	43.2448950313412	-1.50188474822658	0.0231400933905288	1	TUNAR	14	95876392	95925571	+	3478	protein_coding	TCL1 upstream neural differentiation-associated RNA [Source:HGNC Symbol;Acc:HGNC:44088]	-	8	24	42	0.130849483568597	0.305997227800877	0.630665772936657
ENSG00000235831	4.60589697948442	12.3547463864216	0	8.48032168295299	0	6.1163415501365	0.0234083889944158	1	BHLHE40-AS1	3	4896809	4979961	-	2717	antisense	BHLHE40 antisense RNA 1 [Source:HGNC Symbol;Acc:HGNC:44471]	-	4	14	0	0.0837494486292933	0.228493697338981	0
ENSG00000181227	7.79894730943297	6.93746817173271	0	7.36820774058284	0	5.91210017773142	0.0237265382245238	1	DLSTP1	1	75743423	75744776	-	1354	processed_pseudogene	dihydrolipoamide S-succinyltransferase pseudogene 1 [Source:HGNC Symbol;Acc:HGNC:2912]	-	7	8	0	0.294097260613096	0.262003534783715	0
ENSG00000180425	99.1788995716175	80.8852342689883	181.208795650491	90.0320669203029	181.208795650491	-1.00943395113758	0.023726824019796	1	C11orf71	11	114391443	114400511	-	2203	protein_coding	chromosome 11 open reading frame 71 [Source:HGNC Symbol;Acc:HGNC:25937]	-	89	93	176	2.29819625753465	1.8719932539171	4.17232105847189
ENSG00000157992	31.3935135925753	49.8154721450146	13.3870421826817	40.604492868795	13.3870421826817	1.5948846069376	0.0239325587582969	1	KRTCAP3	2	27442366	27446481	+	1403	protein_coding	keratinocyte associated protein 3 [Source:HGNC Symbol;Acc:HGNC:28943]	-	28	57	13	1.13530346648648	1.80157776261026	0.483910705928758
ENSG00000269892	6.72454904352509	7.85249016833345	0	7.28851960592927	0	5.89968104214759	0.0239461305179338	1	AC125494.2	12	6742985	6743641	+	657	lincRNA	novel transcript	-	6	9	0	0.519514273803173	0.607453400851284	0
ENSG00000185664	10.1126586808918	13.9980663451124	33.9786633606211	12.0553625130021	33.9786633606211	-1.4803930041786	0.0239901043686117	1	PMEL	12	55954105	55973317	-	3901	protein_coding	premelanosome protein [Source:HGNC Symbol;Acc:HGNC:10880]	-	9	16	33	0.131243608519105	0.181877870339477	0.44179168603308
ENSG00000232862	1.11869465462496	0.853048691089423	9.26872209596697	0.985871672857193	9.26872209596697	-3.08685875722865	0.0243493159233861	1	AL138787.1	1	36080066	36084026	-	1674	transcribed_processed_pseudogene	implantation-associated protein (DKFZp564K142) pseudogene	-	1	1	9	0.0339825645050463	0.0264899033824036	0.280780281397042
ENSG00000065717	13.4776423072641	19.2462658471336	43.2448950313412	16.3619540771989	43.2448950313412	-1.39051328539089	0.0247045506633002	1	TLE2	19	2997638	3047635	-	4038	protein_coding	transducin like enhancer of split 2 [Source:HGNC Symbol;Acc:HGNC:11838]	-	12	22	42	0.169054421935951	0.241597365469827	0.543203456729493
ENSG00000183145	110.282782355171	80.835561198208	193.563771871942	95.5591717766894	193.563771871942	-1.01913540616372	0.0247252461352431	1	RIPPLY3	21	37006150	37019659	+	2319	protein_coding	ripply transcriptional repressor 3 [Source:HGNC Symbol;Acc:HGNC:3047]	-	99	93	188	2.42854440929853	1.7783532291416	4.23386152647338
ENSG00000235021	1.20559527139561	5.32863661762356	15.4462033891603	3.26711594450958	15.4462033891603	-2.17319578352344	0.0250305028991992	1	AL591848.2	1	246690047	246691821	+	522	lincRNA	novel transcript	-	1	6	15	0.108978568929976	0.509702278875215	1.50072219367385
ENSG00000038427	6.68832152612685	6.07140359668531	21.6236889661433	6.37986256140608	21.6236889661433	-1.742890445192	0.0250760837788535	1	VCAN	5	83471465	83582303	+	14831	protein_coding	versican [Source:HGNC Symbol;Acc:HGNC:2464]	-	6	7	21	0.0230140164445206	0.0209297207089883	0.0739483365340736
ENSG00000143443	30.0071125850156	20.7725641253214	60.7477776493872	25.3898383551685	60.7477776493872	-1.25834651161572	0.0253144004417876	1	C1orf56	1	151047740	151051986	+	2331	protein_coding	chromosome 1 open reading frame 56 [Source:HGNC Symbol;Acc:HGNC:26045]	-	27	24	59	0.65892061368472	0.456567292274324	1.32187164652559
ENSG00000262410	8.87159054528266	6.02472435941131	0	7.44815745234698	0	5.92498562784159	0.0253415418133199	1	AC024361.1	17	82745068	82745709	+	642	sense_intronic	novel transcript, sense intronic FN3K	-	8	7	0	0.708869943694049	0.483502629026489	0
ENSG00000273598	8.87159054528266	6.02472435941131	0	7.44815745234698	0	5.92498860047395	0.0253515715424717	1	AC211486.3	7	75316048	75327765	-	621	unprocessed_pseudogene	postmeiotic segregation increased 2 pseudogene 6	-	8	7	0	0.732841391065346	0.49985295947666	0
ENSG00000170579	3.31307194234346	1.69067875269459	13.3870421826817	2.50187534751903	13.3870421826817	-2.37812392715081	0.0253744479295896	1	DLGAP1	18	3496032	4455335	-	12106	protein_coding	DLG associated protein 1 [Source:HGNC Symbol;Acc:HGNC:2905]	-	3	2	13	0.0140971781715135	0.00732597030598773	0.0560818371400997
ENSG00000175262	0.0359552926102104	2.68089696873495	11.3278816114296	1.35842613067258	11.3278816114296	-2.88567571052399	0.0256304543331723	1	C1orf127	1	10946471	10982037	-	3573	protein_coding	chromosome 1 open reading frame 127 [Source:HGNC Symbol;Acc:HGNC:26730]	-	0	3	11	0	0.037232660169726	0.160782663234914
ENSG00000268677	5.48573873490989	1.64489155897569	16.4757841548616	3.56531514694279	16.4757841548616	-2.1909789277349	0.0257108085888237	1	AC011495.3	19	49688853	49690573	-	427	antisense	novel transcript, antisense to C19orf76	-	5	2	16	0.666121931867066	0.20770069443627	1.95691362397564
ENSG00000173825	27.9869550291044	37.5472510173503	74.1323351251614	32.7671030232273	74.1323351251614	-1.17181042209232	0.0259103462734303	1	TIGD3	11	65354767	65357613	+	2012	protein_coding	tigger transposable element derived 3 [Source:HGNC Symbol;Acc:HGNC:18334]	-	25	43	72	0.706844097682001	0.94771184158657	1.86889141574015
ENSG00000223834	10.0546301183908	10.4477460554321	1.03213344181286	10.2511880869114	1.03213344181286	3.16911243950903	0.026220507488968	1	AL161935.1	10	31602862	31606218	+	1038	lincRNA	novel transcript	-	9	12	1	0.49323826284492	0.512648534822471	0.0503132296144989
ENSG00000253358	11.1327385818212	9.53762194242866	1.03213344181286	10.3351802621249	1.03213344181286	3.17875395931266	0.026493562915706	1	AC087439.1	8	91016588	91018655	+	398	antisense	novel transcript	-	10	11	1	1.42931690908159	1.22559065548638	0.13121892547701
ENSG00000216937	31.4321265496555	55.962493237401	98.8422875106057	43.6973098935282	98.8422875106057	-1.17156235698755	0.0265119078149842	1	CCDC7	10	32446140	32882874	+	9573	protein_coding	coiled-coil domain containing 7 [Source:HGNC Symbol;Acc:HGNC:26533]	-	28	64	96	0.166387836987416	0.29646111864381	0.523724297986585
ENSG00000259248	8.90991334898409	7.80388257914982	25.7420134952881	8.35689796406695	25.7420134952881	-1.61075155729908	0.0266229310209969	1	USP3-AS1	15	63544247	63601589	-	7141	antisense	USP3 antisense RNA 1 [Source:HGNC Symbol;Acc:HGNC:44140]	-	8	9	25	0.0637298002872959	0.055888094714927	0.182835500419583
ENSG00000260686	68.0947453340593	77.5584887302925	29.8603383356236	72.8266170321759	29.8603383356236	1.28364503725345	0.026752013682842	1	AC008669.1	5	122832356	122834533	+	2178	sense_overlapping	novel transcript, overlapping SNX2	-	61	89	29	1.59324866476965	1.81204074624921	0.695375958611407
ENSG00000237181	10.0383243431742	9.55931986001336	28.8307571045991	9.79882210159379	28.8307571045991	-1.54550176361157	0.0268913777150565	1	AC147651.3	7	603185	608482	+	731	antisense	novel transcript	-	9	11	28	0.700384838348874	0.66728465237152	2.00041546582188
ENSG00000254907	13.3874086757697	13.04635489301	2.06170199524408	13.2168817843899	2.06170199524408	2.61100334050633	0.0272378117319709	1	AC087276.2	11	43328748	43359296	-	787	antisense	novel transcript, antisense to API5 and TTC17	-	12	15	2	0.867397402512541	0.845186116813412	0.1327195231
ENSG00000107796	2.26960462041785	3.50607518238825	14.4166227237739	2.88783990140305	14.4166227237739	-2.26047890408112	0.0274417344405802	1	ACTA2	10	88935074	88991339	-	2976	protein_coding	actin, alpha 2, smooth muscle, aorta [Source:HGNC Symbol;Acc:HGNC:130]	-	2	4	14	0.0382303850681771	0.0596022826104082	0.245682746222412
ENSG00000169432	68.284747209596	125.696429133433	38.0969885015116	96.9905881715142	38.0969885015116	1.34715292322545	0.0278618706772297	1	SCN9A	2	166195185	166376001	-	13741	protein_coding	sodium voltage-gated channel alpha subunit 9 [Source:HGNC Symbol;Acc:HGNC:10597]	-	61	144	37	0.252535884714962	0.464707819645491	0.140625128926166
ENSG00000122035	38.9946947580581	33.9006389932784	80.309823212131	36.4476668756683	80.309823212131	-1.1384181686488	0.0279960031100041	1	RASL11A	13	27270327	27273690	+	1624	protein_coding	RAS like family 11 member A [Source:HGNC Symbol;Acc:HGNC:23802]	-	35	39	78	1.22600890046223	1.06491368979286	2.50834995228343
ENSG00000213713	30.0071125850156	20.7725641253214	7.20956449156652	25.3898383551685	7.20956449156652	1.79637914130322	0.0280909271755117	1	PIGCP1	11	33075566	33076460	-	895	processed_pseudogene	phosphatidylinositol glycan anchor biosynthesis class C pseudogene 1 [Source:HGNC Symbol;Acc:HGNC:8961]	-	27	24	7	1.71613849217774	1.18911548412452	0.408464722211116
ENSG00000285908	46.7038284628209	31.1900392896759	13.3870421826817	38.9469338762484	13.3870421826817	1.52961820254761	0.0283033550657906	1	AC080128.2	3	133799440	133806139	-	3301	antisense	novel transcript, antisense to SRPRB	-	42	36	13	0.723794651687608	0.483607251571395	0.205673044658603
ENSG00000204950	10.2026167433741	21.0816968598341	42.215313718355	15.6421568016041	42.215313718355	-1.41764382547116	0.0283607039588654	1	LRRC10B	11	61508800	61511018	+	2219	protein_coding	leucine rich repeat containing 10B [Source:HGNC Symbol;Acc:HGNC:37215]	-	9	24	41	0.230726145485817	0.479611698193533	0.964952873336567
ENSG00000229915	9.94284553076128	5.11470007943017	0	7.52877280509572	0	5.93922256923997	0.0286180821304032	1	AC016999.1	2	238427077	238427729	-	452	antisense	novel transcript	-	9	6	0	1.13270202839165	0.588638472506332	0
ENSG00000224885	9.94284553076128	5.11470007943017	0	7.52877280509572	0	5.9392268086242	0.0286280761168477	1	EIPR1-IT1	2	3298341	3301465	-	718	sense_intronic	EIPR1 intronic transcript 1 [Source:HGNC Symbol;Acc:HGNC:41392]	-	9	6	0	0.713065900881653	0.370563495226828	0
ENSG00000267765	16.693825485309	13.8760630380726	3.0912665583826	15.2849442616908	3.0912665583826	2.25999866443355	0.0287849185496395	1	AC100793.3	17	42683187	42699466	-	719	antisense	novel transcript, antisense to CNTNAP1	-	15	16	3	1.18679025691476	0.986794954373156	0.217907367203824
ENSG00000206145	4.42405071481367	2.55637994900043	15.4462033891603	3.49021533190705	15.4462033891603	-2.1181383087181	0.0291046388113161	1	P2RX6P	22	21035243	21045017	-	551	transcribed_unprocessed_pseudogene	purinergic receptor P2X 6 pseudogene [Source:HGNC Symbol;Acc:HGNC:34076]	-	4	3	15	0.412971419103067	0.24143792157247	1.42173681505943
ENSG00000278514	4.42405071481367	2.55637994900043	15.4462033891603	3.49021533190705	15.4462033891603	-2.11813170743509	0.0291303306801536	1	AC068831.6	15	91022766	91023200	+	435	lincRNA	novel transcript	-	4	3	15	0.523097130863885	0.305821367325129	1.80086663240861
ENSG00000250616	16.5935120016473	8.55797269357335	35.0082446368953	12.5757423476103	35.0082446368953	-1.47587082689602	0.0293237957012589	1	AC012645.1	16	30096430	30104116	+	1650	antisense	novel transcript, antisense to YPEL3	-	15	10	34	0.517152845285886	0.268752110679659	1.07615424215448
ENSG00000276180	6.83531944201281	14.9600394842384	1.03213344181286	10.8976794631256	1.03213344181286	3.25990788732545	0.0302806315688399	1	HIST1H4I	6	27138588	27139881	+	1294	protein_coding	histone cluster 1 H4 family member i [Source:HGNC Symbol;Acc:HGNC:4793]	-	6	17	1	0.263771930362198	0.582573161094624	0.0403594531219859
ENSG00000139292	84.5521902120916	50.279846464923	142.084704278646	67.4160183385073	142.084704278646	-1.07700514374012	0.0305017500372793	1	LGR5	12	71439770	71586310	+	5251	protein_coding	leucine rich repeat containing G protein-coupled receptor 5 [Source:HGNC Symbol;Acc:HGNC:4504]	-	76	58	138	0.823347512205296	0.489803408722974	1.37251347608061
ENSG00000230333	15.5326946963137	10.3481838491192	2.06170199524408	12.9404392727165	2.06170199524408	2.57745737580837	0.0309104755628771	1	AC004160.1	7	11180902	11520175	+	5660	processed_transcript	novel transcript, antisense to THSD7A	-	14	12	2	0.140709431402874	0.0940157560328135	0.0184541103674381
ENSG00000167244	39.045420724222	39.1803455829116	14.4166227237739	39.1128831535668	14.4166227237739	1.43240583308835	0.0309471520125311	1	IGF2	11	2129112	2149603	-	6979	protein_coding	insulin like growth factor 2 [Source:HGNC Symbol;Acc:HGNC:5466]	-	35	45	14	0.285289934711371	0.285926984065979	0.104764558354764
ENSG00000256061	2.30443390253875	5.2939554910456	15.4462033891603	3.79919469679217	15.4462033891603	-1.9721651676156	0.03102898361907	1	DNAAF4	15	55410525	55508234	-	2934	protein_coding	dynein axonemal assembly factor 4 [Source:HGNC Symbol;Acc:HGNC:21493]	-	2	6	15	0.0387776502941019	0.0906832275299462	0.266999654089212
ENSG00000270168	16.7358418350328	16.5327301554491	41.1857324085474	16.634285995241	41.1857324085474	-1.30159566478605	0.0311492863537167	1	AC004233.2	16	2988256	3002016	+	2062	protein_coding	novel protein	-	15	19	40	0.41382259685825	0.408602263327221	1.01309665062754
ENSG00000254461	89.1347957215402	71.2988027427483	33.9786633606211	80.2167992321442	33.9786633606211	1.23511639423549	0.0313790143435781	1	AP001107.4	11	66259567	66261834	-	539	antisense	novel transcript	-	80	82	33	8.44331175976957	6.7462264517547	3.19745708203162
ENSG00000272829	3.4141493069714	6.15471193330192	17.5053650024652	4.78443062013666	17.5053650024652	-1.83281990971299	0.0314518499100916	1	AC002470.1	22	20981361	20981755	-	395	lincRNA	novel transcript	-	3	7	17	0.432051744162892	0.785844779329129	2.24766392348721
ENSG00000075275	125.158751336715	217.131412930968	76.1914978197733	171.145082133842	76.1914978197733	1.16760379279221	0.0316084650927196	1	CELSR1	22	46360834	46537170	-	12806	protein_coding	cadherin EGF LAG seven-pass G-type receptor 1 [Source:HGNC Symbol;Acc:HGNC:1850]	-	112	249	74	0.497526398088561	0.862227117544415	0.301785084581359
ENSG00000274373	2.20265579306227	0.826731324798701	10.2983016830898	1.51469355893048	10.2983016830898	-2.692493699878	0.0316476576146763	1	AC148476.1	12	132424504	132425208	-	705	lincRNA	novel transcript	-	2	1	10	0.161381029734603	0.0628994301590691	0.740782019004962
ENSG00000265962	22.2456426797845	17.3343935819231	5.15041079387444	19.7900181308538	5.15041079387444	1.91508070828653	0.0316844942253881	1	GACAT2	18	8695856	8707621	-	818	antisense	gastric cancer associated transcript 2 [Source:HGNC Symbol;Acc:HGNC:50516]	-	20	20	5	1.39087562301828	1.08420778147051	0.319224525304705
ENSG00000268750	4.58142517997574	10.5775485926609	0	7.57948688631833	0	5.95798722086856	0.0317884978023005	1	AC010522.1	19	57819719	57858941	+	1159	protein_coding	novel protein	-	4	12	0	0.196330674655556	0.459127850859124	0
ENSG00000043591	4.58142517997574	10.5775485926609	0	7.57948688631833	0	5.95798527160914	0.0317929195044173	1	ADRB1	10	114044056	114046908	+	2853	protein_coding	adrenoceptor beta 1 [Source:HGNC Symbol;Acc:HGNC:285]	-	4	12	0	0.0797571860938626	0.186515660408596	0
ENSG00000238228	14.5265687558963	15.6851371901598	3.0912665583826	15.1058529730281	3.0912665583826	2.24580052747077	0.0323484213135982	1	OR7E7P	7	97946987	97947998	-	1012	unprocessed_pseudogene	olfactory receptor family 7 subfamily E member 7 pseudogene [Source:HGNC Symbol;Acc:HGNC:8457]	-	13	18	3	0.730759455295274	0.788729020472912	0.154817585987697
ENSG00000268635	18.919470217232	15.6126744103793	4.12083685433689	17.2660723138056	4.12083685433689	2.03344241217217	0.0325692764532031	1	AP003680.1	11	77473371	77477030	+	3660	antisense	novel transcript, antisense to PAK1	-	17	18	4	0.26422836630727	0.218085729158084	0.0570766473659561
ENSG00000276131	15.6973300508488	20.9746817075263	45.3040576657617	18.3360058791875	45.3040576657617	-1.29527281617225	0.0326315545816889	1	AC009118.2	16	58392153	58392807	-	655	antisense	novel transcript, antisense to GINS3	-	14	24	44	1.21590134616834	1.62482192105565	3.50825316481434
ENSG00000137747	11.1493934764671	10.4257630470072	29.8603383356236	10.7875782617372	29.8603383356236	-1.45917935242135	0.0328212254606355	1	TMPRSS13	11	117900643	117929459	-	5367	protein_coding	transmembrane serine protease 13 [Source:HGNC Symbol;Acc:HGNC:29808]	-	10	12	29	0.105993689177282	0.0991483471484488	0.282192814953539
ENSG00000113296	16.6119909473229	9.44450359565267	35.0082446368953	13.0282472714878	35.0082446368953	-1.42449940271603	0.0330071193835709	1	THBS4	5	79991311	80083287	+	4605	protein_coding	thrombospondin 4 [Source:HGNC Symbol;Acc:HGNC:11788]	-	15	11	34	0.185299065086148	0.10592509899752	0.385592725201931
ENSG00000145832	49.0127540103426	40.8472937319679	16.4757841548616	44.9300238711553	16.4757841548616	1.43931453246734	0.0330078614571724	1	SLC25A48	5	135579202	135889770	+	8371	protein_coding	solute carrier family 25 member 48 [Source:HGNC Symbol;Acc:HGNC:30451]	-	44	47	16	0.29901084352929	0.248975345636215	0.0998210628882567
ENSG00000236665	6.72454904352509	7.85249016833345	22.6532700586371	7.28851960592927	22.6532700586371	-1.61629936620274	0.0331592121797727	1	AC114808.2	2	1158310	1160424	-	536	antisense	novel transcript	-	6	9	22	0.636792682628143	0.744583739476294	2.14356886469533
ENSG00000277531	22.3514502757744	25.2852663785858	7.20956449156652	23.8183583271801	7.20956449156652	1.7086621653135	0.0332493444937502	1	PNMA8C	19	46424697	46428951	-	4255	protein_coding	PNMA family member 8C [Source:HGNC Symbol;Acc:HGNC:53427]	-	20	29	7	0.267388075118437	0.302227696733764	0.0859167864580373
ENSG00000246792	8.90991334898409	7.80388257914982	24.7124323269071	8.35689796406695	24.7124323269071	-1.55214865163204	0.0334296225447952	1	AC106038.1	8	90646441	90656598	+	3808	antisense	novel transcript	-	8	9	24	0.119510111305562	0.104804854085949	0.329149993738549
ENSG00000283378	7.81709526374987	7.82744545464897	23.6828511802362	7.82227035919942	23.6828511802362	-1.58262099793636	0.0335871714024422	1	CNTNAP3C	9	61330717	61453030	+	1728	protein_coding	contactin associated protein like 3C [Source:HGNC Symbol;Acc:HGNC:53878]	-	7	9	23	0.230444265549845	0.230958845115332	0.695126182764205
ENSG00000204110	15.4967667661559	8.57440082333442	32.9490820914582	12.0355837947452	32.9490820914582	-1.45097086036549	0.0335977773457444	1	LINC02520	6	37507348	37535616	+	537	lincRNA	long intergenic non-protein coding RNA 2520 [Source:HGNC Symbol;Acc:HGNC:53511]	-	14	10	32	1.48308264756101	0.825774641753142	3.11211216922755
ENSG00000247033	1.19146732278448	4.43458744216179	14.4166227237739	2.81302738247314	14.4166227237739	-2.28182849323084	0.0339610771230696	1	AC099508.1	16	75108601	75110712	-	1666	antisense	novel transcript, antisense to ZNRF1	-	1	5	14	0.0341457460873034	0.13308552899803	0.438866658318066
ENSG00000114646	11.2088543486281	13.9753417901064	32.9490820914582	12.5920980693673	32.9490820914582	-1.37548573782863	0.0342145677002635	1	CSPG5	3	47562239	47580792	-	4366	protein_coding	chondroitin sulfate proteoglycan 5 [Source:HGNC Symbol;Acc:HGNC:2467]	-	10	16	32	0.130295036604323	0.162507002334929	0.382776966302152
ENSG00000224886	79.0772393835384	59.9571413702672	28.8307571045991	69.5171903769028	28.8307571045991	1.26466991143446	0.0342506358296927	1	AL132656.1	10	79684494	79684983	-	490	transcribed_processed_pseudogene	novel pseudogene	-	71	69	28	8.24278310547504	6.24437302058758	2.98429327656285
ENSG00000261822	1.15913207843993	2.64397884548069	11.3278816114296	1.90155546196031	11.3278816114296	-2.47764237210344	0.0344489833434209	1	AC018362.2	15	42567031	42569994	-	710	antisense	novel transcript, antisense to HAUS2	-	1	3	11	0.0801222718048556	0.187369429276664	0.809121768645561
ENSG00000235052	1.15913207843993	2.64397884548069	11.3278816114296	1.90155546196031	11.3278816114296	-2.47764897876016	0.0344706057554063	1	AL021154.1	1	23549139	23550915	-	456	lincRNA	novel transcript	-	1	3	11	0.124751782854051	0.291737488566735	1.25981678889989
ENSG00000261478	0.0126288595103757	0.884542183859675	7.20956449156652	0.448585521685025	7.20956449156652	-3.59838707965314	0.0349105045225691	1	AC013391.3	15	89508961	89510416	+	1456	lincRNA	novel transcript	-	0	1	7	0	0.03045611144378	0.251082367018509
ENSG00000176753	0.0126288595103757	0.884542183859675	7.20956449156652	0.448585521685025	7.20956449156652	-3.59838738786283	0.0349112231401931	1	C15orf56	15	40250664	40252969	-	2306	processed_transcript	chromosome 15 open reading frame 56 [Source:HGNC Symbol;Acc:HGNC:33868]	-	0	1	7	0	0.0192298778239999	0.158532491924956
ENSG00000225313	0.0126288595103757	0.884542183859675	7.20956449156652	0.448585521685025	7.20956449156652	-3.59839319211072	0.034924757676184	1	AL513327.1	1	33307348	33349245	+	4015	antisense	novel transcript	-	0	1	7	0	0.0110446072882052	0.0910525345900246
ENSG00000253159	1.09325564262019	0	7.20956449156652	0.546627821310096	7.20956449156652	-3.55454813130529	0.0350237923625756	1	PCDHGA12	5	141430589	141512979	+	4815	protein_coding	protocadherin gamma subfamily A, 12 [Source:HGNC Symbol;Acc:HGNC:8699]	-	1	0	7	0.0118144990615675	0	0.0759243876176425
ENSG00000141934	30.0759661191607	26.0665478497016	9.26872209596697	28.0712569844312	9.26872209596697	1.58491093837409	0.0351613719394338	1	PLPP2	19	281040	291504	-	7059	protein_coding	phospholipid phosphatase 2 [Source:HGNC Symbol;Acc:HGNC:9230]	-	27	30	9	0.217586619988537	0.188457706171456	0.066585379098831
ENSG00000254756	21.0399510141107	11.1551656507352	41.1857324085474	16.097558332423	41.1857324085474	-1.35525135234496	0.0357750452077434	1	AP001107.6	11	66334494	66339875	+	516	antisense	novel transcript	-	19	13	40	2.0946694702471	1.11719627404626	4.04845987130619
ENSG00000143590	60.0739155019548	39.8850426822838	18.5349459176266	49.9794790921193	18.5349459176266	1.42286226422648	0.036094851438184	1	EFNA3	1	155078872	155087538	+	1909	protein_coding	ephrin A3 [Source:HGNC Symbol;Acc:HGNC:3223]	-	54	46	18	1.6091607653212	1.06853248824443	0.492431839768097
ENSG00000225032	23.4629686803439	26.1519032829011	55.5998709566263	24.8074359816225	55.5998709566263	-1.15887787257718	0.036215082261966	1	AL162586.1	9	127816066	127822520	+	2247	antisense	uncharacterized LOC102723566 [Source:NCBI gene;Acc:102723566]	-	21	30	54	0.531652457770537	0.59204403554264	1.25507661163858
ENSG00000197653	12.1911912678636	7.74091323277024	1.03213344181286	9.96605225031693	1.03213344181286	3.12487696653063	0.0367020687731832	1	DNAH10	12	123762188	123936206	+	16720	protein_coding	dynein axonemal heavy chain 10 [Source:HGNC Symbol;Acc:HGNC:2941]	-	11	9	1	0.0374255348562154	0.0238694308827329	0.00312351269975178
ENSG00000152939	7.98535920924851	19.3620040423323	2.06170199524408	13.6736816257904	2.06170199524408	2.66311659195317	0.0380941403378691	1	MARVELD2	5	69415065	69444330	+	5366	protein_coding	MARVEL domain containing 2 [Source:HGNC Symbol;Acc:HGNC:26401]	-	7	22	2	0.0742094094055409	0.181805844533575	0.0194652002757547
ENSG00000226087	22.1038877791583	9.37139531445782	42.215313718355	15.7376415468081	42.215313718355	-1.42368432645317	0.0381498192749985	1	AC073283.2	2	47225794	47239225	+	677	lincRNA	novel transcript	-	20	11	41	1.68055577493198	0.720509720655215	3.16282189945915
ENSG00000267676	3.31307194234346	1.69067875269459	12.3574617976281	2.50187534751903	12.3574617976281	-2.2632220173104	0.0383255059420506	1	THA1P	17	78248493	78254416	-	1145	unitary_pseudogene	threonine aldolase 1, pseudogene [Source:HGNC Symbol;Acc:HGNC:18004]	-	3	2	12	0.149048418292002	0.0774569401958842	0.547337631509343
ENSG00000225213	15.5151187140692	9.46130916935018	2.06170199524408	12.4882139417097	2.06170199524408	2.52618509281363	0.0383441965450278	1	AC073367.1	10	16721352	16748377	-	697	sense_intronic	novel transcript, sense intronic to RSU1	-	14	11	2	1.14263325931171	0.699835123218911	0.149856907718364
ENSG00000235750	27.8810805715681	26.9752714249347	9.26872209596697	27.4281759982514	9.26872209596697	1.55263220865203	0.0384212653121313	1	KIAA0040	1	175156987	175192999	-	4783	protein_coding	KIAA0040 [Source:HGNC Symbol;Acc:HGNC:28950]	-	25	31	9	0.297338558339157	0.287406867264573	0.098270163298902
ENSG00000134321	1.25279060165485	8.896420136665	19.5645268890264	5.07460536915992	19.5645268890264	-1.90228441497092	0.0388536069581343	1	RSAD2	2	6865806	6898239	+	4834	protein_coding	radical S-adenosyl methionine domain containing 2 [Source:HGNC Symbol;Acc:HGNC:30908]	-	1	10	19	0.0117680622634356	0.0917337572655021	0.205270482924523
ENSG00000172062	262.477872327326	641.454080444696	201.800422685815	451.965976386011	201.800422685815	1.1633433206614	0.038856362678041	1	SMN1	5	70925030	70953942	+	3097	protein_coding	survival of motor neuron 1, telomeric [Source:HGNC Symbol;Acc:HGNC:11117]	-	235	736	196	4.31656475642239	10.5383455992695	3.30517466535698
ENSG00000245975	15.5812308775769	13.0079904098188	3.0912665583826	14.2946106436979	3.0912665583826	2.16414785412689	0.0388919619256835	1	AC090515.2	15	58768072	58770974	-	1396	lincRNA	uncharacterized LOC101928725 [Source:NCBI gene;Acc:101928725]	-	14	15	3	0.570498124455777	0.476476700524467	0.112231659756124
ENSG00000120664	15.5812308775769	13.0079904098188	3.0912665583826	14.2946106436979	3.0912665583826	2.16414832733091	0.0388982612330134	1	SPART-AS1	13	36346431	36369601	+	710	antisense	SPART antisense RNA 1 [Source:HGNC Symbol;Acc:HGNC:39933]	-	14	15	3	1.12171180526798	0.936847146383318	0.220669573266971
ENSG00000106565	18.7691848934663	7.64187076638489	2.06170199524408	13.2055278299256	2.06170199524408	2.60688271055741	0.0390303499002167	1	TMEM176B	7	150791285	150801360	-	1979	protein_coding	transmembrane protein 176B [Source:HGNC Symbol;Acc:HGNC:29596]	-	17	9	2	0.488668934150888	0.201665934491811	0.0527793151489134
ENSG00000236963	1.11869465462496	0.853048691089423	8.23914297130187	0.985871672857193	8.23914297130187	-2.91920139911579	0.0396614635014191	1	LINC01141	1	20360579	20431234	-	3394	lincRNA	long intergenic non-protein coding RNA 1141 [Source:HGNC Symbol;Acc:HGNC:49455]	-	1	1	8	0.0167609938071442	0.0130654384979799	0.123099899445727
ENSG00000136867	111.678866971521	154.302685621909	62.8069403321021	132.990776296715	62.8069403321021	1.08218229381262	0.0396645376856358	1	SLC31A2	9	113150942	113164137	+	2504	protein_coding	solute carrier family 31 member 2 [Source:HGNC Symbol;Acc:HGNC:11017]	-	100	177	61	2.27183757913129	3.13454688194866	1.27225761690529
ENSG00000133454	0.0570443370231444	4.47252909975693	12.3574617976281	2.26478671839004	12.3574617976281	-2.33978464828212	0.0396800595361765	1	MYO18B	22	25742144	26031041	+	9706	protein_coding	myosin XVIIIB [Source:HGNC Symbol;Acc:HGNC:18150]	-	0	5	12	0	0.0228436525150132	0.0645684718811248
ENSG00000267498	0	0	5.15041079387444	0	5.15041079387444	-5.40617191609349	0.0401490490900263	1	AC007786.1	19	29213235	29215815	+	817	lincRNA	uncharacterized LOC105372352 [Source:NCBI gene;Acc:105372352]	-	0	0	5	0	0	0.319615252997857
ENSG00000039987	0	0	5.15041079387444	0	5.15041079387444	-5.40617191609349	0.0401612976953386	1	BEST2	19	12751702	12758458	+	2646	protein_coding	bestrophin 2 [Source:HGNC Symbol;Acc:HGNC:17107]	-	0	0	5	0	0	0.0986869469762846
ENSG00000264350	0	0	5.15041079387444	0	5.15041079387444	-5.40617191609349	0.040185251229838	1	SNRPGP2	18	54406889	54407114	-	226	processed_pseudogene	small nuclear ribonucleoprotein polypeptide G pseudogene 2 [Source:HGNC Symbol;Acc:HGNC:30999]	-	0	0	5	0	0	1.15542328185508
ENSG00000279781	0	0	5.15041079387444	0	5.15041079387444	-5.40617191609349	0.0402092214030105	1	AC079336.6	17	32518322	32518934	-	613	TEC	TEC	-	0	0	5	0	0	0.425979872266312
ENSG00000259469	0	0	5.15041079387444	0	5.15041079387444	-5.40617191609349	0.0402332082258822	1	AC084757.2	15	48729080	48729844	-	540	lincRNA	novel transcript	-	0	0	5	0	0	0.483566040183795
ENSG00000206846	0	0	5.15041079387444	0	5.15041079387444	-5.40617191609349	0.0402512785994521	1	RF00019	15	30673750	30673843	+	94	misc_RNA		-	0	0	5	0	0	2.77793257126861
ENSG00000173401	0	0	5.15041079387444	0	5.15041079387444	-5.40617191609349	0.0402693634160326	1	GLIPR1L1	12	75334639	75370560	+	1384	protein_coding	GLIPR1 like 1 [Source:HGNC Symbol;Acc:HGNC:28392]	-	0	0	5	0	0	0.188674611054371
ENSG00000236710	0	0	5.15041079387444	0	5.15041079387444	-5.40617191609349	0.0402779603623623	1	AC108448.2	11	3084393	3085443	-	730	processed_pseudogene	proteasome (prosome, macropain) subunit, alpha type, 1 (PSMA1) pseudogene	-	0	0	5	0	0	0.357706385889382
ENSG00000261655	0	0	5.15041079387444	0	5.15041079387444	-5.40617191609349	0.0402865652866056	1	AC100803.2	8	141353403	141355365	-	1963	sense_overlapping	novel transcript, overlapping to GPR20	-	0	0	5	0	0	0.133023770605832
ENSG00000268080	0	0	5.15041079387444	0	5.15041079387444	-5.40617191609349	0.0403086175246708	1	AC016885.3	8	93229659	93229916	+	258	processed_pseudogene	variable charge X-linked protein pseudogene	-	0	0	5	0	0	1.01211496782655
ENSG00000166546	21.1957999224217	20.8859508808401	6.17998694266283	21.0408754016309	6.17998694266283	1.74776741301692	0.0403253630385453	1	BEAN1	16	66427297	66493529	+	7379	protein_coding	brain expressed associated with NEDD4 1 [Source:HGNC Symbol;Acc:HGNC:24160]	-	19	24	6	0.146476412338732	0.144227992721432	0.0424652112805392
ENSG00000236078	0	0	5.15041079387444	0	5.15041079387444	-5.40617191609349	0.0403306862063972	1	LINC01447	7	47621939	47629893	+	2761	lincRNA	long intergenic non-protein coding RNA 1447 [Source:HGNC Symbol;Acc:HGNC:50783]	-	0	0	5	0	0	0.0945764801518468
ENSG00000272009	0	0	5.15041079387444	0	5.15041079387444	-5.40617191609349	0.040346249531773	1	AL121944.1	6	28078792	28081130	-	686	antisense	uncharacterized LOC102724889 [Source:NCBI gene;Acc:102724889]	-	0	0	5	0	0	0.380649652622812
ENSG00000204531	0	0	5.15041079387444	0	5.15041079387444	-5.40617191609349	0.0403527713430916	1	POU5F1	6	31164337	31180731	-	2896	protein_coding	POU class 5 homeobox 1 [Source:HGNC Symbol;Acc:HGNC:9221]	Pou	0	0	5	0	0	0.0901677008630004
ENSG00000248323	3.35878452247449	3.47574425441477	14.4166227237739	3.41726438844463	14.4166227237739	-2.03617713696556	0.040585499722117	1	LUCAT1	5	91054834	91314547	-	16538	antisense	lung cancer associated transcript 1 [Source:HGNC Symbol;Acc:HGNC:48498]	-	3	4	14	0.0103192912652281	0.0107253835438732	0.0442104155737028
ENSG00000138623	41.1363747648018	27.7156461815693	12.3574617976281	34.4260104731856	12.3574617976281	1.46649643864255	0.0406415650534817	1	SEMA7A	15	74409289	74433958	-	3800	protein_coding	semaphorin 7A (John Milton Hagen blood group) [Source:HGNC Symbol;Acc:HGNC:10741]	-	37	32	12	0.553897915871988	0.373423985365421	0.164921470546894
ENSG00000260657	16.7965688689755	20.955616531893	5.15041079387444	18.8760927004342	5.15041079387444	1.85167745579895	0.0408989434350268	1	AC107871.2	15	68267792	68277994	-	736	lincRNA	novel transcript	-	15	24	5	1.15937798195885	1.44600320420034	0.354790301221806
ENSG00000170231	4.44703931071664	3.44813385171159	15.4462033891603	3.94758658121411	15.4462033891603	-1.93980893701104	0.0412252200906421	1	FABP6	5	160187367	160238735	+	1164	protein_coding	fatty acid binding protein 6 [Source:HGNC Symbol;Acc:HGNC:3561]	-	4	4	15	0.195487329833153	0.152385217395683	0.673004282730023
ENSG00000198156	1.21865664768662	6.2218143931747	15.4462033891603	3.72023552043066	15.4462033891603	-1.99400711006051	0.0412874550526819	1	NPIPB6	16	28342555	28363508	-	2135	protein_coding	nuclear pore complex interacting protein family member B6 [Source:HGNC Symbol;Acc:HGNC:37454]	-	1	7	15	0.0266448772746827	0.145390486105389	0.366921304495432
ENSG00000140057	12.507546671194	32.508023775086	55.5998709566263	22.50778522314	55.5998709566263	-1.29452403200905	0.0417611748830398	1	AK7	14	96392111	96489427	+	5001	protein_coding	adenylate kinase 7 [Source:HGNC Symbol;Acc:HGNC:20091]	-	11	37	54	0.125125963366511	0.328080710997664	0.56391864554127
ENSG00000164007	5.57806976724212	5.20572979291542	18.5349459176266	5.39189978007877	18.5349459176266	-1.75903668273099	0.0419665667064359	1	CLDN19	1	42733093	42740254	-	3602	protein_coding	claudin 19 [Source:HGNC Symbol;Acc:HGNC:2040]	-	5	6	18	0.0789655927005101	0.073865793884748	0.260980672436784
ENSG00000272273	12.2275917540128	9.5170480659727	28.8307571045991	10.8723199099927	28.8307571045991	-1.40044048740757	0.0421996945347886	1	IER3-AS1	6	30742929	30743592	+	527	antisense	IER3 antisense RNA 1 [Source:HGNC Symbol;Acc:HGNC:53629]	-	11	11	28	1.18739078329397	0.925588388773398	2.77476983968841
ENSG00000268628	1.17607259020191	3.53967166178087	12.3574617976281	2.35787212599139	12.3574617976281	-2.30608325849963	0.042217824096767	1	AL121761.1	20	19756390	19758037	-	1648	lincRNA	novel transcript	-	1	4	12	0.0345186971974803	0.107631306461514	0.380280089853275
ENSG00000273179	1.17607259020191	3.53967166178087	12.3574617976281	2.35787212599139	12.3574617976281	-2.30608944244983	0.0422354781822939	1	AC092535.4	4	1167778	1168174	+	397	antisense	novel transcript, antisense to SPON2	-	1	4	12	0.143291720356291	0.446791922036712	1.57859342085188
ENSG00000108830	4.42405071481367	2.55637994900043	14.4166227237739	3.49021533190705	14.4166227237739	-2.01892057983208	0.0426472869234103	1	RND2	17	43025241	43032036	+	4353	protein_coding	Rho family GTPase 2 [Source:HGNC Symbol;Acc:HGNC:18315]	-	4	3	14	0.0522736622848127	0.0305610601393134	0.167965047727521
ENSG00000234353	16.5935120016473	8.55797269357335	2.06170199524408	12.5757423476103	2.06170199524408	2.53595428643989	0.0426707507151627	1	AP000346.2	22	23638492	23640762	-	906	transcribed_unprocessed_pseudogene	immunoglobulin lambda-like polypeptide 1 (IGLL1) pseudogene	-	15	10	2	0.94183465201072	0.489449208191432	0.115287267858388
ENSG00000272954	18.8589987605806	12.0707697539135	38.0969885015116	15.464884257247	38.0969885015116	-1.29930932932117	0.0429723052520795	1	AP000553.2	22	21661934	21662363	+	430	sense_intronic	novel transcript, sense intronic to PPIL2	-	17	14	37	2.24901353647583	1.44376133876747	4.49379045714987
ENSG00000257386	70.2008183172734	59.1332180485664	27.8011758863356	64.6670181829199	27.8011758863356	1.2132637697177	0.0431469822658014	1	AC025257.1	12	74538145	74538633	-	375	antisense	novel transcript, antisense to ATXN7L3B	-	63	68	27	9.55698458088317	8.04106315153539	3.76020952846919
ENSG00000214870	21.1320527250178	16.4653129517447	44.2744763472269	18.7986828383812	44.2744763472269	-1.23343820675765	0.0433550077455874	1	AC004540.1	7	26398593	26494256	+	1702	lincRNA	novel transcript	-	19	19	43	0.635046678406288	0.495028123960476	1.31943636346272
ENSG00000184260	25.5045014057532	14.6394339343933	47.363220309901	20.0719676700732	47.363220309901	-1.23910589448132	0.0436966290332821	1	HIST2H2AC	1	149886975	149887364	+	390	protein_coding	histone cluster 2 H2A family member c [Source:HGNC Symbol;Acc:HGNC:4738]	-	23	17	46	3.35486332967511	1.93294787296524	6.15988740418741
ENSG00000271425	0.0762262511431286	6.25984394636455	15.4462033891603	3.16803509875384	15.4462033891603	-2.2060755856614	0.0438927038314192	1	NBPF10	1	146064699	146144804	-	13249	protein_coding	NBPF member 10 [Source:HGNC Symbol;Acc:HGNC:31992]	-	0	7	15	0	0.0234288389942642	0.0591272537623781
ENSG00000198624	43.5853989062281	54.0756263388249	19.5645268890264	48.8305126225265	19.5645268890264	1.31582651704384	0.0438934906832559	1	CCDC69	5	151181052	151224145	-	4993	protein_coding	coiled-coil domain containing 69 [Source:HGNC Symbol;Acc:HGNC:24487]	-	39	62	19	0.444339216157911	0.550637711246327	0.198733730113588
ENSG00000260528	33.0007326806091	3.99136374208764	2.06170199524408	18.4960482113483	2.06170199524408	3.10243588640866	0.0441057610376698	1	FAM157C	16	90102271	90178344	+	4524	lincRNA	family with sequence similarity 157 member C [Source:HGNC Symbol;Acc:HGNC:34081]	-	30	5	2	0.377233507834532	0.0490098345072322	0.0230880337488284
ENSG00000179083	83.9898263132281	195.497759195654	57.6590336310234	139.743792754441	57.6590336310234	1.27645131709643	0.0442602240884132	1	FAM133A	X	93674013	93712274	+	3381	protein_coding	family with sequence similarity 133 member A [Source:HGNC Symbol;Acc:HGNC:26748]	-	75	224	56	1.26190800757426	2.93791127202608	0.86501254393126
ENSG00000163793	5.53545549255825	3.42283594863425	16.4757841548616	4.47914572059625	16.4757841548616	-1.85920122604283	0.0444426563813331	1	DNAJC5G	2	27275421	27281499	+	2350	protein_coding	DnaJ heat shock protein family (Hsp40) member C5 gamma [Source:HGNC Symbol;Acc:HGNC:24844]	-	5	4	16	0.121035772300952	0.0754793161908829	0.355575369122382
ENSG00000143248	38.6921133316815	11.8680469668796	64.8661030173929	25.2800801492805	64.8661030173929	-1.3581165500883	0.0448879562279611	1	RGS5	1	163111121	163321791	-	6821	protein_coding	regulator of G protein signaling 5 [Source:HGNC Symbol;Acc:HGNC:10001]	-	35	14	63	0.291898321998338	0.0910155953188699	0.482360847003451
ENSG00000153234	129.363377363459	124.50616263074	62.8069403321021	126.934769997099	62.8069403321021	1.01352524266075	0.045060407323489	1	NR4A2	2	156324432	156342348	-	3967	protein_coding	nuclear receptor subfamily 4 group A member 2 [Source:HGNC Symbol;Acc:HGNC:7981]	NGFIB-like	116	143	61	1.66344096441843	1.59848904751363	0.803058500814429
ENSG00000181908	6.89463507344215	20.2727056704198	2.06170199524408	13.5836703719309	2.06170199524408	2.65234593124904	0.0453847576403539	1	AP003774.1	11	64449074	64451657	+	2340	lincRNA	uncharacterized LOC100996455 [Source:NCBI gene;Acc:100996455]	-	6	23	2	0.145863623029352	0.435860794884318	0.0446368652477349
ENSG00000186951	272.463632737447	574.317889814178	203.859585389229	423.390761275812	203.859585389229	1.05467362639259	0.0456565505717461	1	PPARA	22	46150521	46243756	+	13219	protein_coding	peroxisome proliferator activated receptor alpha [Source:HGNC Symbol;Acc:HGNC:9232]	THR-like	244	659	198	1.05003270803186	2.21066349608539	0.782251017723751
ENSG00000201247	6.62446799027133	3.39953425779422	17.5053650024652	5.01200112403278	17.5053650024652	-1.79100066612374	0.045688516507578	1	SNORD114-13	14	100969879	100969952	+	74	snoRNA	small nucleolar RNA, C/D box 114-13 [Source:HGNC Symbol;Acc:HGNC:33001]	-	6	4	17	4.61244429579304	2.3969782844402	11.9976655375331
ENSG00000228727	5.51161291649268	2.53253085830938	15.4462033891603	4.02207188740103	15.4462033891603	-1.9230359862071	0.0457653775177649	1	SAPCD1	6	31762799	31764851	+	1557	protein_coding	suppressor APC domain containing 1 [Source:HGNC Symbol;Acc:HGNC:13938]	-	5	3	15	0.182680838090711	0.0854414224704118	0.503132296144989
ENSG00000124067	3.48401954482681	10.6082957476285	0	7.04615764622764	0	5.85363700886183	0.046035243659267	1	SLC12A4	16	67943474	67969601	-	8298	protein_coding	solute carrier family 12 member 4 [Source:HGNC Symbol;Acc:HGNC:10913]	-	3	12	0	0.0205664544401473	0.0641274016806127	0
ENSG00000170509	9.02907291343374	14.9086640955623	2.06170199524408	11.968868504498	2.06170199524408	2.47365793828737	0.046083541797361	1	HSD17B13	4	87303789	87322906	-	2397	protein_coding	hydroxysteroid 17-beta dehydrogenase 13 [Source:HGNC Symbol;Acc:HGNC:18685]	-	8	17	2	0.189860034981886	0.314497150795345	0.0435754128826448
ENSG00000211896	6.96666492609239	29.1003613251488	3.0912665583826	18.0335131256206	3.0912665583826	2.49653318825771	0.0462803108712628	1	IGHG1	14	105736343	105743071	-	2762	IG_C_gene	immunoglobulin heavy constant gamma 1 (G1m marker) [Source:HGNC Symbol;Acc:HGNC:5525]	-	6	33	3	0.1235774358757	0.529817249330464	0.0567253428745653
ENSG00000187260	13.4291234916587	15.7052336882844	35.0082446368953	14.5671785899716	35.0082446368953	-1.25538275584632	0.0466231487165893	1	WDR86	7	151375909	151410727	-	4044	protein_coding	WD repeat domain 86 [Source:HGNC Symbol;Acc:HGNC:28020]	-	12	18	34	0.168803599351476	0.197377291967999	0.439083704143149
ENSG00000200913	23.303257986541	14.6665087124382	5.15041079387444	18.9848833494896	5.15041079387444	1.85439387402732	0.0466569513587701	1	SNORD46	1	44776490	44776593	+	104	snoRNA	small nucleolar RNA, C/D box 46 [Source:HGNC Symbol;Acc:HGNC:10186]	-	21	17	5	11.4867603135615	7.24855452361964	2.51082367018509
ENSG00000260464	15.6375995636785	16.5513373069453	4.12083685433689	16.0944684353119	4.12083685433689	1.93531947966332	0.0471297636656452	1	AL049796.1	1	93847174	93848939	+	1766	bidirectional_promoter_lncRNA	novel transcript	-	14	19	4	0.450971337338768	0.477088259898488	0.118290220475311
ENSG00000259581	2.41230214410595	13.3056774271109	0	7.85898978560842	0	6.00205254561453	0.0472577976757375	1	TYRO3P	15	76258986	76261690	-	2705	processed_pseudogene	TYRO3P protein tyrosine kinase pseudogene [Source:HGNC Symbol;Acc:HGNC:12447]	-	2	15	0	0.04206049018961	0.245900729734623	0
ENSG00000233602	5.72652632031225	14.1007946319349	1.03213344181286	9.91366047612357	1.03213344181286	3.12466242699858	0.0472677320078494	1	ERI3-IT1	1	44243408	44244273	-	619	sense_intronic	ERI3 intronic transcript 1 [Source:HGNC Symbol;Acc:HGNC:41431]	-	5	16	1	0.459505759139317	1.14621255604895	0.0843701653309367
ENSG00000156804	29.040912940776	32.2499754702281	11.3278816114296	30.645444205502	11.3278816114296	1.42718621552947	0.0473351520177881	1	FBXO32	8	123497889	123541206	-	7395	protein_coding	F-box protein 32 [Source:HGNC Symbol;Acc:HGNC:16731]	-	26	37	11	0.200007726506779	0.221870403745682	0.0776844429666461
ENSG00000177508	19.1266965959638	33.2719591157681	57.6590336310234	26.1993278558659	57.6590336310234	-1.1293683189022	0.0474533975689208	1	IRX3	16	54283304	54286763	-	2911	protein_coding	iroquois homeobox 3 [Source:HGNC Symbol;Acc:HGNC:14360]	Homeobox	17	38	56	0.33221429772745	0.578864903456359	1.00467447991466
ENSG00000270019	1.14023122938556	1.74787846946392	9.26872209596697	1.44405484942474	9.26872209596697	-2.56943671340356	0.0475172032387001	1	AC110769.2	2	113888203	113889750	-	1548	lincRNA	novel transcript	-	1	2	9	0.0367485871973175	0.0572921166177567	0.303634490347964
ENSG00000230426	8.85071152921385	5.13520007494892	20.5941079076282	6.99295580208138	20.5941079076282	-1.5500691095145	0.0477011007808312	1	ERVMER61-1	1	187070700	187686622	+	10142	lincRNA	endogenous retrovirus group MER61 member 1 [Source:HGNC Symbol;Acc:HGNC:27919]	-	8	6	20	0.0448722642330487	0.0262339370511598	0.102987837388779
ENSG00000120075	10.1722366471139	18.4278940929243	3.0912665583826	14.3000653700191	3.0912665583826	2.17082704305523	0.0477244000455995	1	HOXB5	17	48591257	48593961	-	2041	protein_coding	homeobox B5 [Source:HGNC Symbol;Acc:HGNC:5116]	Homeobox	9	21	3	0.250848268903982	0.456259707743762	0.0767640357763593
ENSG00000204666	13.28606754702	7.72216834615181	27.8011758863356	10.5041179465859	27.8011758863356	-1.40093687163838	0.047955999447551	1	AC010624.1	19	50050589	50066793	+	1525	sense_overlapping	uncharacterized LOC400710 [Source:NCBI gene;Acc:400710]	-	12	9	27	0.447633938214669	0.261702874989701	0.924641687328488
ENSG00000285538	0.0245955196155005	1.78325218375668	8.23914297130187	0.903923851686091	8.23914297130187	-2.95472215249734	0.0480648266795869	1	AC092134.3	16	77752372	77756681	+	1094	lincRNA	novel transcript	-	0	2	8	0	0.0810678213201896	0.381902247457768
ENSG00000183793	18.8251923361515	10.2990821230405	3.0912665583826	14.562137229596	3.0912665583826	2.18843396580281	0.0481742608785586	1	NPIPA5	16	15363624	15381047	-	1520	protein_coding	nuclear pore complex interacting protein family member A5 [Source:HGNC Symbol;Acc:HGNC:41980]	-	17	12	3	0.636234092555663	0.350084986280082	0.103075919091809
ENSG00000237187	22.3713884558027	27.0500120177347	53.5407082865242	24.7107002367687	53.5407082865242	-1.10924329830085	0.0481824389157883	1	NR2F1-AS1	5	93409359	93585648	-	7720	antisense	NR2F1 antisense RNA 1 [Source:HGNC Symbol;Acc:HGNC:48622]	-	20	31	52	0.147375163164372	0.178065679550059	0.351775502807278
ENSG00000280426	4.37131873556632	0.783241151467236	12.3574617976281	2.57727994351678	12.3574617976281	-2.23710950530705	0.0482825087193988	1	AC084876.2	12	109997419	109999127	-	1709	TEC	TEC	-	4	1	12	0.133146431788057	0.0259473951212076	0.366706605077939
ENSG00000177106	34.8942842217932	87.4804902384633	21.6236889661433	61.1873872301282	21.6236889661433	1.49659353302222	0.0490101412412233	1	EPS8L2	11	694438	727727	+	5693	protein_coding	EPS8 like 2 [Source:HGNC Symbol;Acc:HGNC:21296]	-	31	100	21	0.309764834432614	0.778923208539324	0.192644963839249
ENSG00000174498	12.4716333831112	28.100681260721	48.39280163512	20.2861573219161	48.39280163512	-1.24296335585894	0.049112033911066	1	IGDCC3	15	65327127	65378040	-	5552	protein_coding	immunoglobulin superfamily DCC subclass member 3 [Source:HGNC Symbol;Acc:HGNC:9700]	-	11	32	47	0.112708022837882	0.255585580761635	0.44210756843893
ENSG00000228203	2.22755341739771	1.71747718952594	10.2983016830898	1.97251530346182	10.2983016830898	-2.318878675807	0.0492571261968344	1	RNF144A-AS1	2	6912277	6918709	-	4648	processed_transcript	RNF144A antisense RNA 1 [Source:HGNC Symbol;Acc:HGNC:30963]	-	2	2	10	0.0244779746047536	0.019080937290079	0.112360439629625
ENSG00000242797	2.22755341739771	1.71747718952594	10.2983016830898	1.97251530346182	10.2983016830898	-2.31887764794313	0.0492695767076808	1	GLYCTK-AS1	3	52288580	52299067	-	1391	processed_transcript	GLYCTK antisense RNA 1 [Source:HGNC Symbol;Acc:HGNC:41043]	-	2	2	10	0.0817926858108518	0.0637585884430535	0.375450268438892
ENSG00000182687	8.82853535629286	4.24609580619105	0	6.53731558124195	0	5.73937314716408	0.0493123148804589	1	GALR2	17	76074794	76077541	+	1364	protein_coding	galanin receptor 2 [Source:HGNC Symbol;Acc:HGNC:4133]	-	8	5	0	0.333646996958636	0.162551679846568	0
ENSG00000139192	32.282066553964	26.0413460685573	60.7477776493872	29.1617063112606	60.7477776493872	-1.05780832329217	0.0493313141099476	1	TAPBPL	12	6451690	6466517	+	3188	protein_coding	TAP binding protein like [Source:HGNC Symbol;Acc:HGNC:30683]	-	29	30	59	0.517477282453569	0.41729076156346	0.966525347569366
ENSG00000227617	34.2916860275419	12.7842508396244	56.6294522933279	23.5379684335832	56.6294522933279	-1.26673185095287	0.0493734072056406	1	CERS6-AS1	2	168771953	168786961	-	4301	processed_transcript	CERS6 antisense RNA 1 [Source:HGNC Symbol;Acc:HGNC:44485]	-	31	15	55	0.410018879894181	0.154652749112336	0.667840567005752
ENSG00000109991	44.8438995710554	82.1261254988875	127.670565352241	63.4850125349715	127.670565352241	-1.00353916154894	0.0494252794901311	1	P2RX3	11	57338374	57370600	+	2614	protein_coding	purinergic receptor P2X 3 [Source:HGNC Symbol;Acc:HGNC:8534]	-	40	94	124	0.870494460312892	1.59462327339002	2.47739724948025
ENSG00000271969	2.20265579306227	0.826731324798701	9.26872209596697	1.51469355893048	9.26872209596697	-2.54177343606154	0.0495445537364189	1	U47924.1	12	6964949	6965382	+	434	antisense	novel transcript, antisense to PHB2	-	2	1	9	0.262151211896071	0.102175341617843	1.08300965681716
ENSG00000151062	2.20265579306227	0.826731324798701	9.26872209596697	1.51469355893048	9.26872209596697	-2.54176790108746	0.0495639858127708	1	CACNA2D4	12	1791957	1918836	-	7639	protein_coding	calcium voltage-gated channel auxiliary subunit alpha2delta 4 [Source:HGNC Symbol;Acc:HGNC:20202]	-	2	1	9	0.0148937853073563	0.00580496115488201	0.0615298063959482
ENSG00000273267	2.20265579306227	0.826731324798701	9.26872209596697	1.51469355893048	9.26872209596697	-2.54176014523856	0.0495912231253943	1	AC097381.3	4	8022665	8023126	+	462	antisense	novel transcript, antisense to ABLIM2	-	2	1	9	0.246263259659946	0.0959828966713067	1.01737270791915
ENSG00000128805	7.86589247437771	10.4953800225217	1.03213344181286	9.18063624844972	1.03213344181286	3.01445240651815	0.0497829930352435	1	ARHGAP22	10	48446034	48656265	-	6783	protein_coding	Rho GTPase activating protein 22 [Source:HGNC Symbol;Acc:HGNC:30320]	-	7	12	1	0.058706721343083	0.0784504170935758	0.00769941505821168
ENSG00000207954	10.0031509203011	7.78167753720705	1.03213344181286	8.89241422875409	1.03213344181286	2.9636582608081	0.0498144272050292	1	MIR138-1	3	44114212	44114310	+	99	miRNA	microRNA 138-1 [Source:HGNC Symbol;Acc:HGNC:31524]	-	9	9	1	5.17152845285886	4.03128166019488	0.527526589291412
